# Supplementary material for: Interpersonal climate and moral conduct in competitive sport: A dual-route model with serial mediation
Source: PLoS One. 2025 Dec 31;20(12):e0339778. doi: 10.1371/journal.pone.0339778 (PMC12755771; doi:10.1371/journal.pone.0339778)
Supplement: S1 File — This file contains participant-level data including demographic variables (gender, age, years of training), coach leadership style scores (democratic, autocratic), psychological mediators (task orientation, ego orientation, moral disengagement), and outcome variables (prosocial and antisocial behaviors). All variables are anonymized and scaled. (CSV) [file pone.0339778.s001.csv]

id	gender	age	years_train	qualification	democratic	autocratic	ego	task	disengage	prosocial	antisocial
1	1	18.3	5.1	2	2.0700472741888687	1.6228983112124356	2.8561920228516513	1.882421050845194	2.9501424204405504	3.0062419483249183	1.1191984095785963
2	1	21.6	9.4	2	2.5811993050601822	1.4897717018780756	1.5162137367287576	1.349092551869665	2.6988508691990494	3.4715855361970736	1.2149390981878054
3	0	21.7	8.6	2	2.9223565133162204	2.388865344056958	1.8458273318381775	2.722586195423114	2.3056514113349467	4.696388189776342	1.6130826019293698
4	1	19.5	3.3	1	5.178525738437369	1.026936732924445	1.7528490373621626	3.8392150079505116	2.319751918284255	5.146374193693095	0.8894158800062029
5	0	18.7	4.4	1	4.046033855493254	1.7128461251316267	1.2085596360187583	3.7946777219016923	2.797072146128782	3.4802277632051126	1.0164418244853062
6	1	22.4	7.7	3	2.8948520183019095	2.667078356342992	1.379338407103565	3.0970022786653124	4.41172459981584	3.6356337429668266	2.8232211923106227
7	0	18.1	8.7	1	5.641382028336341	1.352145771018122	-0.04432581410985148	3.9169181119892085	0.861367435148594	4.407196248193543	1.4045141263916576
8	1	19.8	3.4	2	3.8401589008999744	2.7044066494641203	1.646291770722351	2.6956902097262856	2.8529273436052587	2.8732623320841015	1.1893593395022863
9	1	25.0	6.6	2	4.365502077809664	0.7469832106992818	1.7059649008423738	3.432440394102138	2.623971774260328	4.558714001516007	1.455805517777791
10	0	20.2	10.2	2	5.161447791287698	1.2089262601842856	2.210497147040628	3.4213826663024394	2.992321888790169	3.8435129661050462	1.0062490007573492
11	0	17.6	3.8	3	5.173021792450375	0.7398501006506364	1.7556670036855238	3.149208670192296	3.391327395229625	3.9095414990638213	0.3687529348126748
12	1	19.3	6.2	2	4.757704861099536	2.0552302398797346	1.8801759300452914	3.362844704327121	3.296394353808827	4.062030328147368	1.4960419904767406
13	1	24.2	5.0	1	3.648950173698242	2.3651910771680424	1.794104175760365	2.4451817433670455	2.0981767715333985	3.320823363381347	1.5926931486516342
14	0	17.3	1.9	2	4.342466289874054	1.6012590215078453	2.508219907976661	3.074158378468629	2.530303346009264	4.741640331484208	0.26561731424311685
15	0	20.4	5.2	2	2.414057585407855	2.0444450783829176	1.741310246895569	3.433915568759963	3.647029546582738	4.664498158344062	1.80442053603936
16	1	21.5	8.3	3	2.838771281379291	2.511777925224433	0.7085967566233424	3.4062473809283684	0.4858228895183636	3.5722427308893607	1.9093104115207802
17	1	18.7	7.2	1	5.03839743137493	1.839951645144275	1.6809681672558465	3.7557515308772675	3.8857570992397257	4.826538906693729	1.6050743977564035
18	1	18.3	5.1	1	3.321474601691412	1.7726198666319932	2.9454991110050934	3.4791287058774367	2.587781891997564	3.729875311062307	1.6670415702016879
19	1	22.0	10.5	3	4.615353148250541	1.4319761272922886	0.8232772124959069	3.099859131537954	2.6577239216187056	4.2892757072066745	1.3735044590160217
20	1	19.9	9.5	2	6.292884290311553	0.7006105058306771	2.305373699361979	4.738148333492507	0.9901190235551933	6.154595239953008	0.06163343780252695
21	1	19.1	8.0	1	2.95165964317028	1.1387393537493997	2.9495233897926267	2.0393315638533034	2.0815147214977054	2.729720636243659	1.171608855592735
22	0	21.6	3.7	2	4.730026895028064	1.4331506932307532	2.524787609511442	2.514893255245083	2.023340766655009	3.872541915218523	1.070014811908587
23	0	20.1	7.6	1	3.897725681140023	1.5089110531750103	1.848854773729648	1.916075907455581	4.512895239540599	3.4596800578825357	0.5766108188695567
24	1	20.8	8.5	1	2.715398916352428	2.385011386904253	1.915878006363581	1.2979569397810395	3.73462541100122	3.14604950623676	2.229808111258925
25	1	21.5	6.0	2	4.304718221031945	2.9044359069266825	2.1499360358457107	4.057700090219932	4.272517895549564	3.885914761825331	1.509200337237874
26	1	17.7	8.9	1	4.103921059591199	0.39421564029140876	2.168167095378889	3.7528862720848615	0.8933496508757699	5.895612301637007	0.6976399146234084
27	0	20.9	11.1	1	4.344372598375543	1.5662606159642984	1.1004177921860019	3.5965609051306906	2.0731536759642983	3.662998134937249	1.4264285643105363
28	1	21.8	12.6	1	4.190570896319807	3.1756366981116813	3.4197417957081657	2.86345276907737	5.518310217800458	3.421417324337904	3.533433605443445
29	0	20.8	1.9	1	4.945744047388349	1.1915260820502669	1.4265001341031476	3.8951217427967197	3.190021383849115	5.91242142780816	1.915239826091422
30	1	23.1	8.6	1	4.013390801883393	2.240653561390813	1.5867559256950456	2.6055897006440025	2.2767725043087674	3.831859099897883	2.0772824250819792
31	0	23.4	5.8	2	5.924581288857228	2.1605608837363186	1.0323540611585273	2.7588338641056236	3.9863931685749745	4.491671307410795	2.0300835048890575
32	0	20.4	10.2	2	2.3078127262534514	2.7577912267787696	1.8142742632546975	2.1298382180580875	3.254565883084267	3.2154647149836877	1.3570447849420604
33	1	17.9	11.5	2	3.6996031085452	1.3490143882190386	1.345736405528345	3.304745346990672	3.344955264002593	3.7372937552244156	0.5864868834458855
34	1	25.1	2.6	1	3.2187173431069467	0.8701622546245095	1.3366407052189084	3.181614931242531	3.6729403660435906	3.964283733360849	2.154511915744793
35	1	16.0	0.5	2	4.073665917379427	3.0659842995775755	2.4527570281217366	2.8108169762119055	2.8969412681794564	3.112166859864711	0.9026854447543544
36	1	18.3	6.5	2	3.395803328248303	1.637201601767432	2.0048846371906306	2.771262665728589	3.2141333220037462	4.485474167716855	1.3579937962650823
37	1	22.4	4.5	2	4.631079599127057	2.4075208801105954	0.554156699784029	3.267320646865113	3.846288357080813	3.4454899007515065	1.405181911099014
38	1	21.3	5.4	1	5.149523153120905	1.6155178954985066	0.7822269139600871	2.851291273963351	2.1572116838092574	4.659100386755449	1.0117332407137636
39	1	24.9	10.0	2	3.8485544702797676	2.144428041534059	1.7932146923476353	3.1607352321801683	2.9392612300885186	3.974379675724655	1.862354234735188
40	0	18.8	3.0	2	3.5231750878855355	1.6300911651452878	0.9186122419583982	0.698650530397543	1.5971690258013709	4.571218636664524	1.1752490116657168
41	0	23.8	5.8	2	3.985471263263887	0.753768320389707	1.1579538447538609	3.019249394125984	4.23139372866538	4.0059650734129875	1.8349020728667265
42	1	23.4	9.9	1	3.4509708615330834	1.4623126705689393	2.1033484148594055	3.0212893474732625	3.4914877074068382	3.5106225362339742	1.606624814326999
43	1	20.7	2.7	2	3.3027250775745487	1.7597430798797733	1.8826308105156262	1.7008101526415356	3.644357036712848	3.9860984898420235	1.797027668287915
44	0	21.5	7.4	2	3.5732201310829454	1.9067301407478774	2.3614673010457725	2.9817112206624854	4.7364173647065275	3.2560542521923543	2.172982838462877
45	1	20.2	5.1	1	4.244505288037319	1.6244744204998176	2.1159770667877735	3.0636995931067963	2.8375643928382974	3.871412218569604	1.8398954775014704
46	1	20.8	3.8	1	3.7527451114326755	2.547652019695362	2.116006844679865	3.4174825884602833	3.2679774199763636	4.649340927463187	1.5542667136417394
47	0	19.3	5.0	2	3.1094210699279587	2.4600573747772305	2.0218644206441616	3.2991646597173987	4.293210151453992	4.478973612825481	1.1560401390656905
48	0	19.2	10.6	1	5.143026202861703	2.0617064030999135	3.59406152956523	3.3643097307586602	4.575128016684538	4.336293290899764	3.3226143076021133
49	1	18.8	4.7	2	4.383392157376167	3.4963680466637435	2.3600998559114896	3.9439439601094337	3.3752383348056436	4.988900665436177	3.2542582061475587
50	1	19.0	1.3	1	3.8547573832772875	1.2501480218180614	1.578546690665039	2.296937086255747	3.8596628122881875	3.9748432981778037	1.2450963104235977
51	1	18.0	6.0	1	4.348992284673618	1.3151265938896142	2.2735074543017744	3.975787496138958	3.563433535600208	5.166633883264025	0.6897381110001374
52	1	21.7	0.4	2	4.790151442552653	1.1971327580763504	1.4418461041836343	3.465542845380037	2.329653318316324	5.405116405727964	1.6396041001527686
53	0	23.6	8.1	2	4.407549943201888	0.7921843434976723	1.1988603666037387	2.4287833101645675	2.9957035972905652	4.1964403426434815	2.4796956558723418
54	1	19.8	4.9	1	4.334244095259532	2.349423462416082	1.9332977516305268	2.0595657791785063	1.939774988435119	3.830282055418521	2.823602068251331
55	1	19.0	4.8	1	4.860714767279378	2.595085733542029	1.0046547069221097	3.9081815801424655	3.1707993600546747	3.83614999351749	-0.0596966097103504
56	1	17.3	13.5	1	3.6691560925585356	1.075558055455413	0.14872874986058426	2.8054106727861683	3.9271284478945705	3.47255589575711	1.1723233569089775
57	1	17.4	2.8	1	3.9460012271884857	2.77926777744369	3.306409072055658	3.5089890274273694	4.723676156170836	3.4085374915332247	2.0962023176939177
58	1	26.1	9.8	2	3.415599530932961	1.4114694228320075	1.1263149462120592	2.567316278966238	2.2760572585036787	3.843235662000843	1.7381777127539524
59	0	22.3	4.1	1	2.830779299841132	3.5136941461322424	1.9341737896153937	1.6541102415554498	5.40851019049187	2.9201793147383324	1.6171601032182126
60	1	21.5	5.9	2	3.590263334099212	2.240647975914267	2.7713655649883866	3.2836188473257675	4.535454347277316	3.3921392723490165	1.4975266983239275
61	1	24.3	1.4	1	4.843480943329828	1.887640071785033	1.8609332463775445	3.4012930028443624	3.2462963055741936	3.8669231014228354	1.551365031205258
62	1	19.2	8.4	2	1.2729030331454605	3.6340868421793298	3.7546332180269166	1.5902401508663067	4.819140148121793	2.906934189606684	3.335739029408483
63	0	17.9	9.2	2	3.245820465200942	2.5259299179995076	1.798422381157594	3.6297194752704325	2.489219863419234	3.799767264672395	1.0466800954624675
64	0	19.7	3.0	2	2.956034713289222	1.764228049753734	1.875217938712535	2.413144813465842	2.77281178817961	3.383945964911154	1.616512739354904
65	1	22.5	4.8	1	3.6342077746208212	0.7033533596833244	3.0678904440231465	3.1096315406864012	3.495551911361757	4.479503562638175	0.3367660264711885
66	1	14.5	6.2	2	4.0149250773922995	0.5767731584480937	1.9282745583491532	2.5190501930596385	2.62319388213978	3.341193246013893	1.4706626778895646
67	1	16.2	1.1	2	3.603163313442732	0.39799701643707297	1.3541250864878878	2.6421485888122445	2.9003127958649593	3.859045150708039	1.253475789448465
68	0	23.8	8.7	1	4.350252546497748	3.1672908406769786	1.9716124778767428	2.98502352254129	2.0421228669609848	3.460165182893192	1.693645342190729
69	1	16.7	1.3	1	3.8734843555902714	0.4327818245331818	2.0818321667274535	4.0269096517379035	1.2051976357437926	4.189933901980755	0.7814487732567222
70	0	18.8	2.7	1	4.6233568894181385	1.713399644393463	1.4771868731873237	2.4093992707137737	4.135788896230283	3.1145920098049498	2.933197959483224
71	1	23.6	3.6	1	3.7991869495956676	1.8354600812904203	2.375952229341991	1.9880624268692868	1.657292855469448	3.1027509583635426	0.9010564908832616
72	1	19.6	5.1	2	4.517285904560682	0.5697755537115758	1.990000175236689	3.126558251121994	1.732090154520832	3.714681137991093	0.450017830879649
73	1	23.7	9.4	1	4.14119347919715	2.029756522310627	1.0024707053547486	3.0690208642548717	1.6280521125510452	4.054649896160836	0.9841478027089122
74	0	21.1	6.9	2	6.857858330504228	1.1317336481017508	1.1231263464585106	4.456074735605945	3.4424680446157203	5.294907541093508	1.2899690089574551
75	1	22.0	5.8	2	5.118933241687306	0.6936419159102016	1.5629090551629263	3.350833771290413	2.070073913545977	3.986499853023324	-0.13974620674192217
76	0	19.7	10.2	1	2.8867183867458515	4.239841204675246	2.6579531904835165	2.1580200754400494	1.8255777194694147	4.29633715873501	2.8151116903172495
77	1	21.3	4.2	1	4.706257951617567	1.1556353382542164	2.3964205287049642	4.26077607529067	3.995921889370301	4.709935522371544	1.049946064959633
78	0	17.9	5.8	1	5.51798541965391	2.2301532042118253	0.020586484693555285	4.17669018205486	2.9515649206230385	4.849627629217638	1.8568095449044397
79	1	18.4	10.8	3	3.815784910656773	1.772780494240473	1.7447809490617625	2.511485266767122	4.047622289959642	3.6469920592887037	1.5293237469829168
80	1	23.3	3.2	2	4.433638758237456	1.6860930597135193	0.9401916414561342	3.7445640400472815	4.919532374930114	4.4521795304564025	1.6821774068815216
81	1	17.6	7.6	2	4.105944508499036	0.8212369784234961	2.0159301324948693	2.708711142111331	4.296755313640958	3.177895648645608	1.0765890065945407
82	0	15.8	4.0	2	2.991770657511106	2.7468612650465865	1.9546927369062748	3.126576654107205	4.6517531553541245	3.440807753797582	3.1897742979516304
83	1	19.4	4.7	1	4.559101721877935	1.3631440422378414	2.6862138017248482	3.340098068022014	3.4814266993691194	3.642018687574691	1.6591491785873467
84	1	19.6	6.3	1	1.351264964541353	2.3590389919770782	2.2389866558397724	2.612094469711377	3.192818217003447	3.1079045019194798	1.4891368476380842
85	0	23.2	5.5	1	3.5781821422708298	2.1854022964351523	2.0426402460858473	2.536243759364581	4.546585321571232	3.02836209621475	2.350470681981535
86	1	19.2	9.3	1	3.536630233440674	1.5843534387627296	0.9162679955622102	4.069510425682914	2.382078954576488	4.989777166367564	0.4168468581145295
87	1	20.5	6.4	1	4.476571122126567	2.695040175135008	2.040886231585711	3.3561191800486303	3.471409921179254	4.1374597558841595	1.7169946800646154
88	0	17.9	5.1	2	2.602444391656996	2.118990937893647	2.273006173646414	2.4731268244096856	3.826531556131548	3.088889021505214	0.7056302870555787
89	1	17.3	4.8	1	5.901139011448692	-0.5791715040680958	0.628236126432342	2.6211294919167756	2.7523453804227707	4.408860855505236	1.31463073084814
90	0	19.3	11.0	2	4.115399581770418	1.1725010879770863	0.7919215549475603	3.5908475225727	2.9359312731042855	4.388696945523387	1.5473593501335576
91	1	19.6	2.9	2	5.528936058519917	0.7102514995836837	1.2326845565472424	2.92002608049294	1.9515230593558643	4.016110276625497	0.7647961999255812
92	1	19.3	7.2	3	5.529400843257999	-0.1128483862960199	1.5762571401365697	3.73115649477016	1.5760218883933548	4.161435617426717	0.2978670471634357
93	1	19.4	10.3	1	3.533406283956992	2.005979068174336	1.7363980390100986	3.8530255532346467	3.23929236577056	3.7454794554948583	2.4607537718664307
94	1	20.7	1.7	2	3.6781244812843594	1.508506096599588	0.784484509343178	2.5165162402777996	2.704498576897143	3.584109721631874	0.25319098574748033
95	1	20.6	6.8	1	3.717095504282963	-0.06309983313354928	2.486514870993114	3.561998260181415	3.69507991907334	3.718570596252209	-0.010957191571192126
96	0	22.0	7.3	1	5.403011458974344	0.6962025018523372	2.4338879141970082	3.9143892685531423	2.6771450847629943	5.773021270656939	1.3780708481360446
97	1	19.6	6.9	2	4.73593009910639	1.4379044663876708	2.9202971593511977	4.402842067077457	4.6288096569644965	3.8782275446729773	0.7864569930384047
98	0	22.0	6.9	3	3.8506163319919953	0.5396893469491029	2.313918437840269	3.509420738032969	3.2828383915222012	5.100883183504239	1.6639045064765494
99	1	20.0	7.6	1	4.520343196383311	1.9554683748701498	2.464491037082731	3.3780752238122447	4.247033156066431	5.364467169367529	1.0797088594351445
100	1	21.1	11.0	1	4.48846209561553	1.1543616357808157	1.8458765909209485	3.636581581894781	3.0632368575489046	3.542251897416111	1.5660231072154025
101	0	16.4	7.1	2	3.3380030946745656	2.4689105874086823	2.166378692453643	3.3753517180456085	4.09144012648568	4.356602459590838	1.35288735416949
102	1	22.4	10.4	2	1.872050677314784	3.1153996063722538	1.78975252521569	1.879453492462085	5.796556037085567	3.8873448915474467	2.2250550790011667
103	1	20.5	8.5	2	3.375985618804374	1.4123670251843965	1.6416791648906182	2.8682133203279734	0.40420837752210126	3.540843530613037	1.1716368095480512
104	1	21.5	2.3	1	4.155306830328589	1.6083080420060458	2.072297598255946	3.8424729656646526	2.260267370758672	4.0756318680188235	1.9854795104095526
105	1	17.1	1.4	1	3.6133762423484157	1.2212510858533927	2.598914020227801	2.414268652289125	3.7757072848695454	4.22561795359437	1.2132379591656652
106	1	19.4	6.7	2	3.498385394653	2.8420268266772553	2.1419466363677206	3.443536034983584	3.2161845124401487	3.7671041907949716	1.9918189256713636
107	1	16.1	4.1	1	3.608458183607614	1.7927696559231487	3.3749861106801444	2.9211245843392746	4.086428413808021	2.5563460432475513	2.7041702060431545
108	1	23.7	7.6	1	3.8190614971927963	1.5786377823129372	3.0377746175105997	3.5166438234828172	4.003762083226858	3.2060401654658865	2.0868193739150858
109	1	20.5	5.8	1	4.0280246062695015	2.5744244217899706	1.6940228389230616	4.14712897652054	2.171947585022559	3.096060966950573	0.8966980061968317
110	0	18.2	10.7	2	4.105672817947959	1.4417456331252705	2.6111064716713104	3.5615569586595557	4.176775724988752	2.9863933864960925	1.4723522183747422
111	0	18.3	8.1	2	3.617782471111816	3.250903951616348	2.1901681941639515	2.8841839804191554	3.2501957398583814	4.429562995568961	2.111280987595712
112	0	18.5	11.0	1	4.415796609520768	1.5423202223467398	0.3308843408524398	2.165023671472576	3.4118966664514527	4.112857857320224	1.1059204452605749
113	0	20.3	4.4	1	3.7798502871946096	2.3679599732120096	1.790449860604721	2.7369154158687734	2.631452753357073	4.277481018749336	2.485024588765777
114	0	18.9	7.1	1	3.7489813487232855	0.33055977591410857	1.1651974649142676	2.9578346636646557	4.43906171803758	4.470858875697664	2.284222949022835
115	0	19.5	7.4	2	3.752982490743605	3.073578160297327	1.5147495909190032	3.0802662340432994	5.358446360307064	3.2372012961945242	2.0556003262256946
116	1	20.4	5.6	1	3.6592881315731685	4.55152354865527	2.227515593637614	2.658192828953266	4.766008738072044	1.7979484954426486	2.6693335532483236
117	1	18.6	4.6	2	4.990576095509741	0.37897447937809803	0.8026628462319937	3.4756161391117506	2.1273266732186475	4.852672745087725	1.2423047707013168
118	1	16.2	2.4	1	3.004366931837687	1.7277329393280048	2.0543295903799694	2.319429679231604	2.7843349864419404	2.850442742363707	0.5881088126891039
119	1	24.2	4.2	2	4.977134630517936	3.387291371606825	1.5524909180662314	3.8873231146948166	4.959754656514436	4.405298963642219	2.28226229840991
120	1	19.2	4.5	2	3.9260568545639867	2.698962246978335	1.8736114527918737	3.1350041308057084	2.3075098907786016	4.02826966386993	2.020782431103762
121	0	21.7	2.9	1	4.033044185179506	1.961268471970731	2.3131033412552444	2.6343009293645734	2.3717512440609365	4.242330067812836	2.2620824910175346
122	1	21.8	7.1	1	5.120721960936959	-0.25936342379979216	2.087627870031814	2.9020975526278865	1.4524077557997646	3.4437503672828917	0.7613716325437077
123	1	17.5	5.8	1	3.917883474285652	1.544267675987018	2.1407205988709412	3.1694066402702052	2.6841551326288737	4.072709828489861	0.3366081151128144
124	0	22.3	6.7	1	4.803713741166561	0.5990889330508982	0.1540070455157343	3.6897093358255493	3.3542354580221816	4.013443921674913	1.068249048776518
125	1	16.4	5.7	1	3.9575077951198985	3.4886690382598347	1.8907643436635817	2.267623792646811	3.4837898669889666	2.4095734907689317	1.25745918001628
126	1	21.8	6.7	1	4.51603034479419	2.127840077855409	1.0747485141773163	3.6767925729777318	3.266777959243736	6.107124505560763	1.522853290362287
127	1	19.6	1.6	2	5.810525923490394	1.8825284298316922	0.46384102108117387	3.7422288116212608	0.9648416414468315	4.176513485517378	1.1635965539069462
128	1	19.3	8.0	2	3.8428488238144953	2.4062933036098606	2.775238904554219	3.7054284192356253	2.788645670824106	4.451349699690866	0.688183537009614
129	1	21.4	4.3	1	3.8165694144199236	2.421255401629402	1.9243088403765842	2.742322562037743	3.9838105511810897	3.0327822745801445	0.8598959884816608
130	1	19.7	6.0	3	4.3673962746543085	2.897332329598207	1.9053355404821275	3.948686426204811	2.8667718932791515	5.019953477342519	2.0017217012047874
131	1	27.6	7.2	2	2.682236021345158	3.1192982641179663	2.2559184292726537	2.686949270589557	2.3623588892834135	4.125507558017374	1.0387083629001324
132	0	17.6	3.8	2	3.1882029974655417	2.3832956754816363	2.315630775075854	3.557266769891538	2.772645931066726	3.567631410151544	1.107275654689816
133	1	16.7	8.8	1	3.6984060716062332	1.7155556815508146	0.8975945805803759	2.738281539514399	2.930589610002371	3.7120987912531778	1.0962762530900658
134	0	20.8	2.2	1	4.4446236236147385	1.546334465934296	1.7246822407982725	2.741601010944684	3.3739105716974946	4.7854312473247385	0.3794632730971148
135	1	19.9	4.6	1	4.238311535039603	1.3966314564538722	0.8232857223277171	3.279309973298301	4.132913381916833	4.170250342806365	1.6663635284514289
136	1	22.6	4.9	2	5.047825214879101	0.2671438481993076	1.186414736379668	3.0055745721375855	2.5469652597461385	4.660330901679464	1.453602223791349
137	1	19.1	8.3	3	5.569276798037135	1.7810525820787464	1.4145378196041525	4.039720986467097	4.380271668311559	6.502610578018018	1.193364095416268
138	0	23.3	4.6	1	2.9796826123536886	1.6770894050483283	1.664122264155295	1.7668553345109557	3.370341199900325	2.8206584923906517	0.7903099557780564
139	1	24.2	8.7	2	3.3683895594477926	2.1420104727433573	1.3150922681652992	3.123545931348009	3.7163349169171376	3.5618232748759766	0.7048886685388916
140	1	19.6	3.3	1	3.777686070245019	2.294755082152233	2.376428911254835	3.0220049174764987	0.294276690984129	3.9552359979528315	1.9215127063382846
141	0	21.5	6.6	2	2.887570881875122	0.7141892386014959	1.8871920361238963	2.382185779824076	3.519120122779176	2.6465984884900786	1.0007990466897074
142	1	23.3	3.2	1	4.5306650364815315	1.165095244970442	2.7305899975089387	2.6364304743451283	1.7310706133378544	3.2359044014227196	0.8170076758156236
143	1	22.4	10.3	2	5.028652644680401	1.6996968335770677	1.1800902449831088	3.666669830526049	3.2354551744222197	5.347517857321698	1.2211168396298424
144	1	18.6	3.6	1	5.529497285418462	1.4513670979396516	2.5583526507134753	4.826474272234147	3.6879142352437433	4.650680508361339	1.3270901170522325
145	1	22.2	3.1	2	4.319451794693805	1.5180195441190145	2.4476096508818053	3.9503917664706547	3.63229844453607	5.748842739404678	1.150205575742011
146	1	21.0	9.5	2	5.405018133134074	1.9239151012034366	2.222042736205498	3.8820770334099723	1.2517201180582613	4.3987749305692665	1.140334702981298
147	1	16.8	5.2	2	6.391253320890517	1.3145256795158868	2.283054090921987	3.816162476165348	3.68048892376564	4.547959702358379	1.8644256429983
148	0	23.7	7.9	2	4.458160378304964	1.7405280406195391	1.9529677990200998	2.7137644056579013	3.2962486561458637	4.508736175964596	1.225384169251251
149	1	21.5	2.4	2	3.995874067974493	1.9223745494046394	2.5495224128959766	3.42423724328665	3.237686011401628	4.271015265353946	1.4529849373175614
150	1	21.5	2.6	1	3.6052441228794683	3.230997057266922	3.181402193227421	1.6834252547606674	4.316673578264127	2.9781576697944034	1.87023298877476
151	1	19.7	5.5	1	4.004943269335488	0.9222921039414537	1.0506536158681519	3.4641627512827284	0.8652917232260271	4.958108607093611	0.024290613360343993
152	1	19.4	4.8	2	4.757482060312112	1.0276784304563367	0.8602256535154188	3.8234820095880253	1.7222048918561492	4.752807946513759	2.150070395606756
153	1	19.2	2.8	1	3.8585504583827994	2.147275924546629	1.3484237117002322	3.1991954083733614	2.0199385673822583	3.9032016924466335	2.306671482226888
154	1	22.8	5.4	1	3.1068974954056365	1.6412520072082075	0.715284075999552	3.7526832548588986	2.8321882781285836	3.848265306286225	0.3293893208604419
155	1	18.9	3.8	1	3.7685233974903083	1.2601816322181443	1.7614783537263279	2.1680757040688725	1.273968938409427	4.907974046470233	1.7766298630722266
156	1	18.0	5.3	1	4.151817806083298	2.3387801959987864	0.7022136397470651	3.1613446630156887	3.4804863912949373	4.834780899155174	1.6869849912059562
157	0	17.7	7.1	1	4.912432780391245	1.2575171354161818	1.2892613237363166	3.5493921367102326	3.4618876151501925	4.017047501794777	1.104572242241396
158	0	17.3	6.4	2	5.380815538526899	0.5331200064067783	1.8552023833479208	2.9253796740106823	2.7156183582331006	4.036045070296699	1.0614873525084416
159	1	21.6	9.8	3	4.1800799724186355	1.7790314012098256	2.4686014584689437	4.131754425813142	1.904293912468123	4.273644419775142	1.2293021043260524
160	1	23.5	8.6	2	4.463407641763618	1.6004857946620712	0.9992438576213934	3.7739974024528795	3.0840735037043308	4.406200704439382	1.9529548094712263
161	1	18.3	2.8	2	3.3765399562486134	3.068795691281249	3.0875943644940715	2.7393676318340257	3.888257669396765	3.1164874043452353	2.2574888667043336
162	0	19.2	4.4	2	5.61045091475039	1.5508315456610005	-0.05355544644173804	4.041434037531097	3.7038278176767303	5.712266562027243	0.3077705965941673
163	0	16.4	6.7	1	2.9598326573894753	3.7246648229232493	1.7664675785675854	2.8639323950012314	3.6932242822924737	3.1319303396036657	2.5889088242276497
164	1	23.8	8.1	2	4.474022429658952	0.2422009021174123	1.289672473630802	3.758335265858403	1.9935551789290207	3.9022847785036583	0.9834009040682085
165	1	21.8	7.7	1	4.131412928981036	2.0764088413611734	0.7655060976580261	4.195491318511536	2.5415979749918107	4.277725933985031	1.8295022855618452
166	0	18.2	4.8	1	4.234743810951524	2.2772544013908287	2.6358869403917495	4.297687242201777	3.899633125683872	3.289294353788597	1.2240884661481681
167	1	24.3	4.8	3	3.988903709418812	1.2666931965046704	1.5024576341708378	2.14158633407907	3.4435341736337994	3.239447139024457	2.06403635256105
168	0	19.6	5.5	1	5.067855312060392	0.39688410677909625	1.8794381971920295	3.6711544962906433	3.2892954797995184	5.349296082209715	0.5050735832982591
169	0	16.2	4.7	1	4.725975932231724	2.137177266425366	1.852522572805217	4.3552916217500375	2.2902757407329393	4.212497298211193	1.2506834141421699
170	1	20.2	0.3	3	4.404666276914182	2.184531108659275	2.655870383779022	1.5435284482689944	5.38361263548593	2.564710690695167	2.2251697704061786
171	0	16.8	2.7	1	3.2138129144951213	3.0441063003549935	2.2497799005672574	3.8044077787035793	4.364011775348102	3.9320136631047755	2.0583241517012754
172	1	22.9	5.0	2	4.508485261751907	0.9390267913325935	1.226559273486374	2.5510501436470836	3.663880816880137	3.2781628631099657	1.0288218179777404
173	1	18.6	9.3	2	5.223261180833633	1.2753184304660354	0.8211951795865824	3.978824605275708	1.5995583578288652	5.541805230497868	1.1426370004691957
174	0	19.5	3.2	1	4.378675601881625	1.9044704707589037	1.9415415748423293	3.0953250098884326	4.453221514143875	4.224605772866538	1.0834369665577552
175	1	18.8	7.3	1	3.5091728346137994	2.3421368692178617	0.6091003609702272	0.8954775717194767	3.8550759846450116	2.8086135664001057	2.411808696416148
176	0	19.9	5.6	1	5.037294798290887	0.16628065805497272	0.82614450071323	3.408933746279709	1.1176004564053286	4.490284031720241	-0.12758124220248468
177	1	19.9	9.1	1	4.464039465473408	2.6507027980010878	1.342575237353636	3.1636256609393	4.583250251923093	4.601418291488195	1.544052474377361
178	1	17.9	7.4	1	3.983330137399492	2.383909568822598	0.6016643838490212	4.053460409689936	3.9614688042982653	4.505380081515808	1.2097807901886861
179	0	25.3	7.7	1	4.14598073627905	2.092093456402151	2.154294165956349	3.427449411579952	2.2457324676028434	3.372913941689827	1.5025562734772622
180	0	18.7	7.6	2	3.184130101208645	1.0169862009630977	0.6998988069597727	1.7946789187483003	1.4239530923840868	4.19457707440053	0.5267025451837091
181	1	21.5	5.8	2	5.234342544177774	0.7022845965287401	1.8452996911239996	3.8512382970401715	3.4710507997371685	5.659388478021959	1.254374807298631
182	1	16.6	4.2	2	3.03408035479133	2.550681339981419	1.0822425208862945	2.8810312190947873	3.9322904022815885	4.768493336619697	0.43577255733074516
183	0	18.3	6.6	1	4.903937444443191	3.019643958270809	1.6660484863784206	2.8630360359130265	1.9991923895735977	3.5401302190473998	1.256433504439891
184	1	22.7	4.2	1	4.496027442111052	3.5483502975475134	2.5891798313905094	2.9285359006001843	4.53957356907509	4.818699853709893	2.9919518791148247
185	1	11.8	5.1	2	2.977223672430452	1.6661523194876557	1.9438934370047385	2.7597630601204006	1.8294923683760822	3.583424478151777	1.7819153281415123
186	0	18.8	9.7	1	5.642380002648063	0.1304653812881933	1.286253615645959	2.256475803261165	2.6542466383649774	3.7598804658376537	0.7113441934899607
187	1	19.6	2.8	1	2.936138295989922	1.577210909876934	2.2988127136216425	2.9552929884239294	2.67790058839668	3.3910273818066328	1.4095603743838203
188	1	22.0	7.9	2	3.816499546072596	2.5254998562022277	1.8848704777642789	2.9854394075353814	4.4318881503328775	3.6492733660773924	1.865946507687935
189	0	24.3	7.9	1	6.614931942652026	0.5696630246525769	0.6224828527630943	4.773236385356672	4.074734698122242	5.012631919786986	0.7049201646020167
190	1	15.4	6.1	1	5.775067897101204	-0.30004935130175925	1.2415933425799506	4.5789520138221995	1.7143588097839149	5.098825686510983	0.10933710069254476
191	1	20.8	7.7	2	5.047520252828555	2.270016902355555	1.2727789736562805	3.9118563367459616	3.406316557335239	3.54066452687373	1.3684955312530318
192	1	22.7	9.4	1	4.740023208623464	2.297490359715275	2.8419214191368267	2.608140803437422	1.7030247660096063	3.59535223381483	1.9550750122630638
193	1	25.3	1.9	1	3.059634366625499	1.602488508960871	1.6274069484195568	3.607652731294144	3.0458735941995947	4.44874337802257	1.5651952280045425
194	1	20.4	8.6	1	3.4154604717977133	1.74858139807305	0.9115342303876496	3.710962443299563	2.7615045545187	3.300371926843444	0.7827209267393883
195	1	17.1	6.0	1	4.991006577538102	1.5022166506410954	2.042257691228029	3.2232641757157374	2.863919249092573	4.153890923353955	1.367612699632956
196	1	18.0	8.8	2	4.06696107727728	2.3901555072629783	1.7443929689939577	2.7169486667758864	1.0755523179034987	3.773782555526606	1.2793804901369534
197	0	19.8	7.9	2	1.7408801717936044	2.498565817225444	2.1564204321305733	2.545742153273611	3.6064317577160536	3.5891538349596694	2.3866105983975565
198	1	18.4	8.6	1	3.5203885099206835	1.105874962072282	1.5289627032671618	4.597929585869716	3.4088370465148667	5.303066944901951	0.7531082783998917
199	1	21.5	7.6	1	3.6345193137608405	0.382098914431374	0.5546250141762576	2.7179317210313174	3.970471409500949	3.2220956184553584	0.42009394232306807
200	0	15.9	4.4	2	4.203088702930135	2.3686694366088097	1.4126805178439579	4.3872871694303335	3.8631633765256703	3.578059078126858	1.2167528358316713
201	0	19.3	8.5	1	4.301901613077025	1.3090635290444403	1.8079058219181663	2.3868706126363866	3.423072132706419	3.620131239004751	1.487069845933107
202	1	20.3	7.3	1	3.7845744619068498	0.30697212428187504	1.4039373528306398	2.543713129062793	3.3032098920521946	3.6644309046436305	1.057264058978507
203	0	15.8	6.7	1	3.0862225649085184	2.1302361025057692	0.8258035046388333	2.8637278050109956	3.066074744420562	3.467084042132884	2.6819419504698985
204	1	21.4	5.8	1	5.728893614717912	0.32616214667983967	1.6937219684373441	4.384904769200108	3.8464940228117284	4.626590793635952	2.3967179871761823
205	1	19.9	6.0	2	4.235716246786592	1.6797704973197924	1.8037639822362856	2.6586198090194877	3.087686434084598	4.893197993267535	2.3128310120363604
206	1	23.2	6.3	1	2.988119234494839	3.8389509691214525	1.9599722641988193	2.887060472279038	3.554643987682825	4.7657477155418375	1.5135806184829197
207	1	20.9	4.4	1	6.550538360753725	0.9162816738017218	2.775954206152365	4.681846796264525	2.935730358698092	5.056090920681488	1.2997665527293552
208	0	19.3	4.6	1	6.014241719306609	1.4157529129998498	0.7980180495119611	3.378296188206454	2.0464058209124723	5.04950898903896	1.1591652034288105
209	1	19.6	6.6	2	2.4017111453080613	2.1352696303155057	1.8032661112788457	3.7757048363190204	4.407076864916865	4.228906969432183	2.284082044066289
210	1	19.7	6.0	1	3.932992300091147	1.709993350257799	1.6971199713264442	4.551330231020293	2.4357486241443445	3.8619457388535587	1.7334458101446673
211	0	21.0	6.5	1	2.0312499275890934	3.4882474367085177	1.7063552707988088	2.0607267558902365	3.4854637792481977	3.564876990479938	2.814815746356922
212	1	20.5	5.6	2	2.988021192128548	3.114400910310434	2.2263313492655525	3.099108137719228	2.7727468472152723	4.211972418100642	1.639562068356616
213	1	19.1	10.0	1	3.3096923724258884	1.789327639056647	1.3035610701572447	3.1769359412795057	2.6734754180686293	3.7700754545837953	0.37877697993746207
214	0	26.4	2.8	2	4.664669732971838	1.825280559966634	1.7850690636453723	3.140092945151717	4.8848688125556174	4.072780748791602	2.471076149234159
215	1	20.1	6.9	2	3.6079867645474737	4.060832023750371	2.366192442951311	2.4597516708880987	5.362319623107824	3.059047127685141	2.9199400939249633
216	0	16.5	3.3	1	4.28964784795857	2.6540542235530578	2.6572470823653607	3.604947286680183	4.716983400257243	4.825920680447353	2.575629100216201
217	1	22.8	0.5	3	2.800280141811201	2.447288699414458	2.7107468646158788	1.6232081921731916	4.842030309897908	2.54108569187669	1.7669620263137926
218	1	21.2	4.2	3	3.6851985702095087	2.489661005505146	0.961589147061296	3.751787830252426	2.8444874192090177	4.91866462234011	1.2620419494604114
219	1	16.0	6.9	1	3.570315803321847	2.4521256707225896	2.0876295710517168	3.4062950861962396	3.103299480357404	4.147736947094503	1.4041219765465
220	1	18.9	1.2	1	3.5671283762588013	1.4006577362393544	3.6957842031786132	3.3199736943139366	1.9627988643068706	3.584842883450797	0.41843447541077006
221	0	17.3	3.1	2	3.5708900475327785	0.8709987239725931	1.1864382453798665	2.545457176262331	2.9162056324889294	4.138915327478678	1.0088084491256968
222	1	17.2	7.5	1	3.3529376328098213	2.8688611246451337	0.8327658545297655	3.05138831083712	2.745233451781287	4.336721284293802	2.408156994607526
223	1	20.7	6.8	1	3.45115397021982	1.422195793151353	0.8972431102897078	2.8809766011174087	1.5885831605655742	4.4144549327956915	1.536146303808268
224	1	17.8	6.5	2	3.1352796651700228	3.4962489020798238	1.822068842835439	3.2131411298131147	4.27367718992387	4.898964540968785	1.8830768028821427
225	1	19.0	7.4	1	3.29409881977597	3.6091215728108454	1.6455616598819838	2.968081267014329	2.5703908537725577	3.8750046628005834	2.272146522585067
226	1	23.4	10.5	1	3.321719544893103	1.7374597032552328	1.40024916152888	3.3158404743616985	1.473318668990679	4.539272574343976	0.8421869084571724
227	0	14.5	6.3	3	3.220827942706262	1.3347365980283303	0.2697797614894675	3.2560146557874967	4.189544830230581	5.261176469813208	1.1815736925928126
228	1	20.4	3.8	1	3.687941754723421	1.9259827516640644	2.3719167509039893	2.807950521664046	3.5769019074224673	4.599526103238618	1.3268887508368592
229	1	15.4	4.4	1	4.060403873862845	2.56463251397063	2.119024759912259	2.18367765519797	4.132296036599116	3.821571557153169	2.017271557813022
230	1	19.5	5.6	1	4.5155471116552395	1.9354496090484161	2.2208191508120003	2.8980699864333737	2.149626669523683	3.9098491849071944	0.13038957435587495
231	1	21.6	6.7	1	4.425403251509333	2.6869720590223585	1.0763183763914226	2.7483149161520775	4.020785419416734	3.043961261757102	1.8869544649514645
232	1	23.1	7.1	1	3.049184613002722	2.1348485771471157	2.4769170934317524	2.170908642895693	3.121598399773508	3.9388800088087814	1.813973857737712
233	1	15.5	4.5	1	3.21772716320266	2.7196599817668288	1.5459748567632499	3.292180254532512	2.322238666981062	3.7453381466380065	2.0142434906201996
234	1	12.8	8.0	2	3.060993723772423	3.3811897004471136	2.742162148239139	4.156842348439655	3.7853640277083254	3.72950268533927	3.0461444598849843
235	0	23.8	5.7	3	4.2141759269359165	1.4550318203309853	1.77417620792661	2.3288801486201907	2.474368177779557	3.0630881857927132	1.2236526215519248
236	1	20.0	6.5	1	4.6390180964090355	0.5410997938373543	1.5191646147466065	2.8806021492711786	3.5417814900256905	3.1249451675702455	1.4878000574799861
237	1	17.8	7.6	2	2.912678038892249	1.855653277176672	0.9400469129936578	4.077664520727546	2.989097449551796	4.340926806624735	0.7235886924863288
238	1	19.9	4.6	1	2.146127632599134	1.852685106899004	2.582877646444042	0.6684121711331117	3.667206472583204	1.6302540034802457	2.147389423438034
239	1	23.2	5.7	1	4.105457606265668	2.3356660589342946	1.1414205545086957	4.347173119693414	4.794872073717866	5.069564370486928	1.5359895784534008
240	1	18.3	4.3	1	5.88509087488077	1.9845281212451586	1.3964069443684834	3.3810974696783944	4.120196481407703	3.6261714371499396	2.1021514506689263
241	1	19.6	1.5	2	3.5004940411891066	2.7357840940403104	1.382660008713305	2.5223351083366925	3.6970527237862356	3.7443508362835773	1.477780335440694
242	0	18.4	7.7	1	3.6943423428170408	1.0266626936546444	0.7767902340364636	4.1242174462817385	1.650438751264687	3.6192712109633347	2.4393814902154043
243	1	19.9	7.1	1	4.932960997861509	1.7285300893962336	1.9926956313967932	3.109741885704047	3.529749008016656	4.756885941558594	2.3542526930262846
244	1	22.4	8.4	1	3.777898649862814	2.266889075682715	1.110497584532871	3.191259933436577	4.9738860004405865	3.531578474518808	1.9497041632633596
245	1	16.8	3.8	1	4.683090729333856	0.26594363640271035	0.14544435317240856	3.71202215338399	3.3457414058153483	5.475055874611651	1.1819024193303154
246	1	16.6	10.8	1	4.881935505831373	0.6662739314219186	1.316014493350873	2.9325073885020196	2.321124993232175	5.348835525519373	1.2568979900003376
247	0	17.1	6.3	2	4.101261996519817	1.2904518861490983	2.013773050055819	4.001715429674588	2.1252925106847336	4.587508954223944	2.05552178830031
248	0	20.7	4.0	1	4.447068338186094	0.5379787708957755	1.5124312550183139	3.393924889162877	2.1727204010044794	5.108191400986246	0.476462522845317
249	1	22.9	9.1	1	3.484238217470938	1.6906442787717753	1.3885675802462711	2.9797002298190756	1.9391124465749783	4.492570621742059	0.6271212497680915
250	0	21.8	5.7	2	4.177067625695675	2.1219135026733014	1.1234870667420733	3.6698571873646424	2.4236760272276334	3.978687201818291	1.370372790231911
251	0	22.9	5.9	1	5.565207615845181	1.0801832011392039	1.5057965943678355	3.7104392954781122	1.3642032903284516	4.849135708987293	0.9456050131065735
252	1	17.4	6.6	1	3.9592820688272066	1.838719447589092	2.203930259089189	2.8828012448685536	2.8687222437066042	3.390612297654737	0.8615846738043855
253	0	20.9	6.9	1	4.253110124398213	2.7068514434088433	2.4284295397120257	3.4878547277019427	4.971386320860285	4.691796534263328	2.4681614948168122
254	1	24.2	7.9	2	1.6701058898141694	2.8364535961405806	2.3604628810117445	2.4054437396572528	5.581049634089169	3.2965788580779027	3.2497558879871495
255	1	20.5	5.4	1	4.408998955242004	2.471669924433747	2.677422380227809	4.127148759506434	3.4758712824856604	3.9994534331904106	1.3800986548943204
256	1	21.9	8.6	1	5.022379956188977	1.824890737365145	0.9003654890575128	2.711556146739005	2.850924418428925	4.113000773325304	1.8235469858887223
257	1	19.8	1.4	1	1.7094167681403651	3.3008846084485017	1.5311797545993349	2.0202650416037873	4.345572977337539	3.1560209766310914	2.89663439375956
258	1	22.6	4.3	2	4.644549183800743	1.3152144464944389	1.0365229191832883	3.3444397131895274	2.6161643043304807	4.248814614975517	0.9912890151588574
259	1	21.5	5.6	2	2.8799383752376473	2.936651870930827	2.7313745003985224	2.947608857096627	2.9730141952648204	4.036441293947894	2.100627179292142
260	1	18.6	2.9	2	5.51675761559778	0.1793370404277772	0.4375650398958346	3.8766456473911557	1.7617186949420538	5.513919376332233	0.44734917225660276
261	0	21.8	3.4	2	2.9964215911222567	2.1455962246872016	1.7980072630993063	2.431681089043618	3.335467219508674	2.862310747237077	2.5531466457413488
262	1	19.6	3.7	2	5.122723543696254	1.134927726316149	2.1736964251232154	3.46934760793513	1.7882066251516662	3.868367143378489	0.973174109927272
263	1	19.5	-0.4	2	3.4195685380030127	1.5516290541580366	0.5770573446122129	3.837744226412398	3.0417071523863433	4.866722132025993	1.6834991951102785
264	1	21.1	5.7	2	4.959482065720206	3.3805901169037504	2.562493752591638	3.678536285899673	4.657819410246283	4.074758425153142	2.0096837917886323
265	1	22.4	5.9	1	4.043335918128391	1.5599898256091538	0.885769430000139	3.0449446610593087	1.330149876431437	3.921668737858686	1.3974191274526089
266	1	20.4	2.9	2	4.880101317375803	1.7837358661018003	2.6625521854303025	4.445612292632397	5.176684209613418	4.451203926444763	0.8654306693896813
267	1	24.0	2.9	1	4.316218355480298	1.7614688646669014	2.6716472883778715	2.5340447243219946	2.8099707800465636	1.8218083182871587	1.8943898105366022
268	1	24.1	8.3	1	2.846425158649278	1.6289166826368418	1.486475191840274	2.0787241183689478	1.9781080711528176	4.133924670258204	2.565170888071913
269	0	19.9	7.2	1	5.428475525442882	0.9787407591502293	1.7471048161456784	3.941812246285319	3.1947627031586854	3.933555979806656	1.1138288537531125
270	0	18.8	4.4	1	4.348463008930332	0.8100742395034095	2.975833811082481	4.062203155329182	3.298382198581172	4.6404263611966625	1.0885360938099973
271	1	21.4	2.3	2	2.8096562936185117	2.6922001888563116	2.645853982626524	2.8842059023530524	5.171423885306544	3.890185212149062	2.2657037851146535
272	1	19.8	5.3	1	4.251071933473048	0.8340303772110689	2.2833577524562294	3.061876330781073	3.8675414916534936	4.127537320808628	0.7674733936919492
273	1	21.8	3.1	2	5.813293781898712	1.4644342645877273	1.6207448500551207	4.3161327968085095	3.298405922547923	3.83408140697363	0.87597674443269
274	1	20.9	5.3	1	4.243614487634327	1.6429270711556623	1.1402706962459752	3.393876799643194	3.121417295810586	4.101530805348266	1.0307914322995178
275	0	20.7	7.1	3	5.428824592272853	0.432931161114013	1.2933986556732484	4.541370354220799	3.295001111394076	5.088675319236314	-0.6142707699826224
276	0	20.3	7.8	1	4.5517502923170845	0.8238362186782111	1.517965060103674	4.154515114419546	2.261839366173621	4.802562184577137	0.655212332378706
277	0	21.8	13.4	1	3.3261413903522286	1.9470111630486455	2.1030778425864867	2.482095399025135	1.5769794282481153	3.512253972515587	0.6358202585509654
278	1	18.7	4.8	1	3.9299102559806056	2.657860638196702	2.391171225215436	4.266950924006477	4.255446021433	4.561877990001699	2.171714679051545
279	1	18.7	9.5	2	3.054667169323489	2.5751875532187745	2.859759150975667	2.427031184547975	2.616800646694808	2.5224565067993945	1.8706044590709892
280	1	21.7	4.6	1	4.751566165622966	2.3500107566578903	1.8178756442417925	2.943266571192379	2.7665074747662017	4.575982908791676	1.4211895517676412
281	0	19.6	9.9	1	4.056485132488102	0.5721552838287558	1.1183597485642025	2.365065754153295	1.5175715474310214	4.540973527493817	0.6842756113349152
282	1	18.7	6.7	1	4.9978683868684985	2.110021051002444	2.7204978864696674	3.1893026631094035	3.5911621371274616	4.584966582552532	0.8991496239396372
283	1	17.5	9.9	3	5.478139301635221	0.5190429311610165	0.43356510961249595	4.136670231566803	0.6454010776057362	5.217449051592072	0.4367528579568578
284	1	20.4	7.4	1	4.227413821798489	2.9878262894128422	2.5462573685701284	3.653377196606389	3.189829614682514	4.139553840923208	1.6921451224980792
285	0	15.0	6.1	1	3.5645655764097492	1.2257185401930188	1.5394820438900565	3.944032792356941	1.028886118073284	3.919031569377039	1.5680222038017266
286	0	23.7	3.0	1	3.5394384201794606	1.1120004528019352	1.7364149139059963	2.8179345790019044	0.5308514833091338	4.960080583446736	1.4387838935183423
287	1	20.5	6.3	2	3.113294465884871	3.0206066421839024	0.5387093407858583	4.625669312253607	2.0695314507628435	4.256545589093609	1.9633521253528425
288	1	20.1	3.5	1	4.16697143699856	2.2750465201551706	2.025586755744969	3.144548526614181	3.597421204022669	4.813845513547758	2.8264536894660655
289	1	19.0	9.1	1	2.643354746264885	3.084775981059487	4.00268742766652	2.6399609506696766	5.4804488311887765	2.0268238587618663	1.5757834483110857
290	0	21.5	7.2	1	5.391291810514695	1.1987439286990753	2.034680300987339	3.301582842098179	3.4856360086907845	5.653528791810354	1.4128298798600079
291	1	20.3	7.4	1	4.6712107004724315	0.6549875515034547	0.6280510956490912	3.2446464569519624	2.4608045775321354	5.490755236844356	1.4418762459105183
292	1	23.3	1.6	1	5.095525871729981	2.5928464444997696	1.6450936995795404	3.832566443281987	3.817711582150027	4.654337916269938	1.1533341514817137
293	0	17.3	4.8	2	3.51512271483451	1.89064849231639	2.493700222432487	2.7357320307526742	4.181345277558806	4.4972356598933905	2.609385344648217
294	0	21.7	1.5	1	4.160455073245156	2.190953525880981	2.612846973257538	2.7141477450056435	4.324850752273465	3.8623064071554976	1.5233954192753993
295	1	23.4	5.0	2	2.9525539426423397	0.9722314936893226	2.0201010254747938	1.919800040638268	0.6023282798387495	3.358854620092764	1.4168779743806126
296	1	20.9	3.1	1	3.495208694180916	0.6309330217316864	1.130243071093429	2.694471007488556	2.052655982194124	3.400205503761992	0.7896935128543991
297	1	26.6	7.2	1	1.9795004582809812	2.6492063536673047	3.2338487662057567	1.7053689292187237	4.376563984258352	2.873015115241259	2.596849937094931
298	1	21.9	8.7	2	4.369176443876816	3.816870146631394	2.745775299783445	3.3830410131191857	4.726755941992108	3.4498167893823446	2.1489637293168267
299	1	22.0	6.8	1	4.83690560385769	1.1727978008369657	2.599217373743975	3.6301802030237442	3.758248787681648	3.893555496483076	1.2298234899132616
300	1	14.3	7.6	1	1.815276233671716	3.2205370690953457	1.6843007894479471	2.200286013561745	3.7666117324023323	4.1579280629988	2.817315002965212
301	0	19.6	8.6	1	2.7555295032226175	2.2616027190274535	2.1996788347784983	2.9059651183598447	3.704192687919517	2.8294860499737053	2.743771207775642
302	1	23.9	5.3	2	4.626327878409991	3.070552540226193	1.6538565322392849	2.7555483061837456	5.8860322638224725	4.534154941891556	2.198356316810557
303	1	21.0	-0.1	2	3.3009780458341087	2.755047267031444	2.5140055954261467	2.813815529374604	4.801663054259001	3.61173031373735	2.2355091719149973
304	1	19.8	3.7	2	2.819480922533428	1.685628721633056	2.8468418415881254	3.3376299348373992	4.49172022263542	1.914565139858476	1.693186751088175
305	1	20.0	6.9	1	4.011096235377517	0.9061568549141922	1.3800824420522622	4.1365681843490645	3.346131341806346	4.502383898291425	1.5082662920318952
306	1	21.5	7.7	1	4.813021209148185	-0.2388284351909471	0.933261478689537	3.262560291099197	2.174175263814973	4.704037037012911	0.5438679832609503
307	1	20.9	15.3	1	5.581230479228239	1.178843281585817	0.8254959978035847	3.5601992802485167	1.749857689780213	5.603669847948231	1.383872492183655
308	1	15.7	7.6	2	5.235737631033475	1.485859848124486	1.574128133588053	3.9951287498754278	3.716862100038539	5.0189498248940145	0.8938833510345285
309	1	19.9	2.5	1	2.4304432829343194	2.5291750285911605	2.928261083815096	3.4789784988698833	2.9560509808929236	4.096139921675867	1.6513171425017337
310	0	21.8	5.0	2	3.3618958366600147	2.81284982237778	2.33130883318195	2.623146493892263	3.4400659394668054	3.4045526596733278	2.1630627690400557
311	0	16.6	2.2	1	3.484055381466443	2.2345028316991615	2.2124719631336083	3.6783563890779094	4.963674573572017	3.154653798752335	2.748778931624452
312	0	22.4	7.5	1	3.3731683822500202	1.8686957022945845	1.0306263637293287	2.809625232304336	4.0796125596803385	3.526763045753762	1.8462196195577225
313	0	17.2	2.9	2	5.599683299843056	1.6766816630894923	1.2425598395834663	4.472606945345156	2.6301272163617284	5.745157611018266	0.9698146649150393
314	1	21.9	5.4	1	3.7308202216956325	1.961680256194531	2.7098792361323687	2.0577986796087866	4.06477261160685	4.01532703594747	1.6497044585953693
315	1	22.6	8.1	1	2.735862551059454	2.1036502332663076	1.533764522662318	2.269574075487336	2.8135800436681917	3.8231973404577264	1.8689941933812177
316	1	20.6	6.3	2	4.040093583073237	2.0040410876479036	2.4378549984107183	3.6317122613087687	1.3692807659542154	3.773597663208923	1.5764747754902853
317	1	18.9	6.8	1	2.148125673993185	1.5891112761158246	2.442213840025275	2.2201031919088567	4.443491686694216	2.698269684062957	1.5692353614690444
318	0	21.7	5.9	1	3.3168019715803876	2.126621154103561	1.9951738662115468	3.091871193230998	3.0541149577568474	3.932369789432535	0.687761343013862
319	1	21.0	0.6	1	3.000612768365393	1.731357470644158	2.050818649413306	2.8993028317557092	3.3943643601367635	4.88729430885627	1.1748785526536776
320	1	16.5	7.3	1	3.4972645199489185	2.616733753244434	2.749978377191979	2.9191055727384985	2.0519436276161636	3.0917872568332108	1.103958392581801
321	1	18.4	8.0	1	5.721713680057977	0.36661973961584704	1.974200001351149	3.633842793059958	1.5407660877734006	5.736606157761862	0.3070803948749501
322	1	20.7	2.8	2	5.144920788768935	2.5414066263952164	1.0468935093141387	2.951878286235178	1.2132320615410406	5.159059631710599	1.7149870825263718
323	0	22.2	10.0	2	3.449842717306715	1.4642141241160043	2.1912483261952893	2.083082862653602	3.71950873152263	2.9394694484499384	2.2375356597378158
324	1	23.4	5.4	2	4.100119793816356	1.8011933090142214	1.4974365021000253	3.0636866316917164	5.127557199764876	4.626562614715659	1.9293752335003984
325	1	21.7	1.5	2	4.024507650915937	2.6071147276544453	1.9362904659556628	3.4010632931824043	4.658211638355524	4.042907567794979	1.856829672734764
326	0	20.9	3.7	2	4.14351077822294	1.3724133999972425	2.3074721889532563	2.6717754178036963	3.781857437154984	3.4641523400039866	1.5936683387001365
327	1	17.6	5.3	2	4.50765907880635	0.2513254203823101	1.7305096684452934	3.4858424205639094	2.4600696605516195	4.442258202527606	1.542961577847118
328	0	19.7	6.7	2	4.017107473930567	1.1263444830517417	1.6130594295667469	4.4043887186419965	3.274138381902526	4.625843263434502	0.9545478293494606
329	0	18.5	8.4	2	4.478091654958823	3.235836258450509	1.3960076992180492	3.394675149589622	4.540235747978185	4.744724904938709	1.949829686588988
330	1	16.3	11.5	1	3.0411672426277203	2.8878748427894156	1.636360400501237	3.764477273099657	4.38825893040381	4.499167920940965	1.7184562054977406
331	0	13.5	6.7	2	4.66809649194681	2.0461645269744544	1.517830236988782	2.984814634276257	2.519459635616122	3.516565575183268	1.2718288265755788
332	1	20.5	4.3	1	3.992191940471956	0.9955327773219542	1.744033747528072	3.562570844312937	1.959740742539621	3.9050227489958633	0.5685320548757448
333	1	17.3	4.0	1	4.81987740089691	1.1527023902977835	0.2782559109036633	3.5842723520160806	0.7763024510615288	4.15293809225403	0.6957237245728441
334	0	19.0	8.4	1	3.8134741621027906	2.0461489115936287	0.5732615219327402	3.2589008004584388	1.5073233314545742	3.887870669057724	1.6480269072049347
335	0	21.8	2.7	1	2.582293018964949	2.1503848927236353	2.002460789199631	2.1923392231874397	3.7104962731181512	3.9186210770767924	2.352780544696573
336	1	21.3	8.0	1	4.019507358891741	1.4910032762443508	2.2609179132519976	3.025242393446853	2.389690947091075	3.3718067443956588	1.5264885150721008
337	1	20.0	12.0	1	3.2695456520732793	2.304293624046836	2.4520684449569834	3.501932241531593	3.253791033983978	3.2624990956353344	1.2943686675588302
338	1	19.0	3.3	2	4.162183937972789	1.2918266282404873	0.5989985231996164	3.133930761286916	3.2841119926626288	5.29994264359749	0.9371111514934308
339	1	21.9	6.7	2	4.237201646772003	3.4411771203164196	2.196375594991478	3.752066225868782	3.326805424914116	3.40903754638646	1.9226712278231597
340	1	24.1	1.4	1	3.7465997303392116	1.9634191658212228	2.4639823658464493	2.438483348002767	3.688134708789592	3.185826700374207	1.7820145294011105
341	1	19.6	8.1	1	4.0936368930484335	0.7584357108673823	2.5132960700188582	2.8014983009967693	2.341782989223816	2.865518638685745	1.180238273736669
342	1	19.3	7.8	1	3.2233978751885095	3.425084617751439	1.9552489509213826	3.026244526455952	5.051418911033657	4.5820560872971985	2.398609193654279
343	1	16.0	6.0	2	3.955888726148242	1.9265544707357474	2.0795772643226735	3.4863488043327204	4.054036626111632	5.790533407843107	1.6456863477594712
344	1	20.7	2.8	2	2.3811765907589546	1.1709834371623211	1.362483280202515	3.12430349328735	2.4815281294886513	3.8058207597097122	1.2199702894313116
345	1	15.4	5.1	1	4.022468152877826	0.6039468237897663	1.2432673499121565	3.2832926476614968	2.0533842432189866	3.251266576109335	0.7001462730789599
346	1	20.6	3.1	1	2.858058643977663	3.7101017232791054	3.456543908342412	3.148378825545845	5.395987160332807	2.762330902171282	1.744846002437084
347	1	24.0	-1.2	1	2.4460508994791956	2.373451589417345	1.562977381255811	1.5296795973583885	2.173228058823451	4.159546043721607	2.1830475559723763
348	1	19.4	8.9	1	1.5764163277143162	3.724742711231266	1.4996994148305727	2.20938770952076	4.682263121925454	2.9938857254601827	2.132298716266418
349	1	22.1	9.8	1	4.441238045913805	1.9083918750131124	1.1093612272671898	2.1558165684559714	2.290856741510736	2.9955776762187116	2.062646332720138
350	1	14.0	7.4	1	3.841528640495657	1.7027189414892594	0.5867813144403529	3.534781074108685	3.183411438164609	4.663712778205486	0.8148699625878894
351	0	21.8	4.6	1	4.596315811070601	2.294264822155534	2.2977229849430327	2.876263862982287	4.3495157972075535	3.3060572790111724	1.4273492758879907
352	1	17.9	1.5	1	3.500149312377549	1.1533757938751412	1.7328881653417036	4.372679567334473	3.1977223646246515	3.193743056650386	0.27565120799314324
353	1	19.7	2.6	2	4.6685698821814565	3.661266052073379	2.1388080575920836	3.8007411412231846	3.382879178487774	4.654366788908865	1.0574068292551955
354	1	18.6	6.9	1	3.386628241828703	3.247997120642411	1.8214338683115125	2.598734268692169	1.724292013496421	2.4501653870767566	1.8780932650807458
355	1	17.6	2.4	2	3.951396755999751	1.1542827791482306	0.6134533431066562	2.962959943230347	3.025830796786627	3.6323670405059314	0.9668522647855314
356	1	23.7	5.2	1	1.8856100688028006	2.119588311538782	1.4183778050762825	2.7831093198276924	3.537180196980348	3.666132129760178	1.838832051595326
357	0	19.6	6.8	1	5.488936222600434	1.6981049385270333	1.3765807203710099	4.014599437266427	2.334598658397913	5.567949588140506	1.3665679518069638
358	1	18.7	3.2	2	3.3072550415583044	2.9496451550165137	0.7886244837825042	2.8723879649162116	4.834029625992162	3.7841802289455995	2.708861922547042
359	1	23.0	3.3	1	2.974742861856377	1.053005943358235	1.5155813949371364	2.1608981227704858	2.575563269749923	2.902773636727714	1.8118484448510923
360	0	23.3	5.5	1	4.188830193860365	1.8994946668241113	1.3387248891864956	2.848711140015493	3.9623683101695	2.9889864673733006	2.40907160357776
361	0	14.7	9.1	1	3.871900133719404	3.2946352849378533	2.628291553564801	2.767681410961988	5.08353725074593	3.0615607162854697	1.8769409699509243
362	1	17.1	0.3	1	4.428815278086658	1.5928843879547567	2.103380531999282	2.952486464197521	3.0408682671899454	3.8304826159057814	1.0649726960638122
363	1	17.2	9.9	1	4.889376257562261	1.019366805302787	2.3355519482503775	3.7727778763197204	2.8815055098338704	4.74395959230934	1.6276651141324006
364	1	21.4	5.0	1	4.3660066086670355	1.6817603254600297	0.8741062885816187	2.7796291092710312	2.6065481414791023	4.4388596722148925	0.5605740057217203
365	0	19.1	1.7	1	2.265738432490804	2.1763271791721595	1.8184677381014607	2.7481827149300573	4.819419677440274	3.741931560009574	2.157248448293854
366	1	20.3	8.0	1	4.33611594644447	1.7353823208345769	-0.5590579707328036	4.126741517740084	2.531142263460754	4.824854015562026	1.8514781036872021
367	0	20.9	4.8	2	3.408188552944419	1.6022732847278123	0.8822371792210296	1.373275801146121	1.899868321545795	3.3467322031736733	2.541941812719149
368	1	19.2	7.1	1	3.6413186298706908	2.390439642116344	2.149710875569947	3.986764482769803	3.0945744277660974	5.306032149899432	1.4064224003488401
369	0	25.2	4.2	2	3.304826771685937	2.937706107612154	1.2742022079575581	2.7281856434164258	4.226036202038999	3.924538088804428	1.6912466147262437
370	1	22.5	2.2	2	4.390794288445162	0.7817542984222303	1.417232673031154	3.8365902349253633	2.7034158435633655	3.7788543676948043	0.8228446842497968
371	0	20.7	2.8	3	4.107392949330718	1.7984441689844588	1.3345111347978436	3.3275304547380227	2.1218420111037455	4.961347900845456	1.1865789373472893
372	0	15.5	5.1	2	3.8003601669218305	2.1876075600714304	1.9750709675064715	3.0903190224568307	3.6632988836225744	3.875435114398862	2.0245707862066884
373	1	17.4	3.3	1	2.702501420663849	3.2415764174131683	3.4525423604357393	2.682483848459409	4.315964073140818	3.166262834227809	1.0399771776627609
374	0	20.7	8.5	1	5.476103597051665	1.585978149211883	2.5128129408796522	3.606157708707311	3.9145733819170125	3.956679364652001	1.8010824393588183
375	0	22.5	11.9	2	3.068606654029356	1.5805090172207699	2.225123878937089	3.165974931867199	2.0620163569946577	4.170743303273612	1.4269474611298292
376	0	20.1	7.9	1	4.648590701360931	2.216192584563202	2.0415738948456528	2.874028516325556	3.298977063187097	3.835140555890644	1.6854443257825484
377	1	21.5	6.9	2	3.874358489391249	2.8996733567557156	1.3110163190413093	4.039283276352759	3.739025895548545	4.092714460489299	1.6921788061029617
378	1	23.4	4.4	2	3.8269208081199118	2.4361208259628038	2.5766336405834034	3.488020019121052	4.053817168804602	4.012126305055198	2.165027086646802
379	0	15.7	7.0	1	3.31555215904351	2.3468148182637956	1.5756170378352607	2.7971162169999815	2.479054087963755	4.447585169890182	1.6843056825060803
380	0	21.0	3.1	2	3.1948221750671144	1.8729831772093268	1.6433673960368849	2.9884586424356856	2.659927550261723	3.760989295371616	1.395006047632245
381	1	21.4	1.9	1	3.1611995305677083	2.2310661052341327	1.9539200347219257	3.442845557837281	1.7758353136364207	4.546889648981796	1.5378075175512296
382	0	20.0	7.9	1	3.686613178779971	1.7476565692743091	1.0398264051904538	3.100871727260298	3.7139561442906954	3.802539968382605	1.8705760362024173
383	0	19.8	3.1	1	2.4901023129967053	2.4980506351508325	3.1939782332050672	3.024126022918852	5.177416905127796	3.6605169037647944	2.8614572148087962
384	0	23.5	2.9	2	4.8023590836771515	1.0335936258044738	1.282126789855432	3.6327968711248206	2.558944146016613	3.487219812865578	1.4220754869886285
385	0	18.9	4.9	2	3.476344202697634	1.4999159225973857	1.9958323874286614	2.5203445669667937	3.818139272691196	3.7037201948239873	1.8665557930606704
386	0	20.2	5.4	2	2.996722617024582	1.348434721349431	1.8498560556520507	3.1593619525325605	3.7334729817342707	3.6654664073725858	2.3168352800165852
387	1	18.1	6.3	1	4.442555350675921	1.4588256736416352	1.3801346118857332	3.386600128997158	3.9712605019786995	4.7744171951595735	1.363228091456551
388	0	23.0	4.8	2	4.109378374674884	2.7079872561403833	1.4384652465760073	2.7452075789944006	1.4194437411079397	5.284262227767276	1.8783515723777438
389	0	18.5	1.6	1	4.2704765041019375	1.4829243195867927	1.673646093207751	2.9904278454979045	2.810161521749378	4.7681463880414245	1.624500777117018
390	0	23.1	3.5	2	3.5732771334111555	2.300836183273912	2.266590328740375	3.2831411697875565	3.2054799531855527	4.288937139833926	1.7962168612598943
391	1	21.8	4.8	1	3.0565453178140767	1.120359510657317	3.171495757737655	2.21844683436814	2.9114534059771104	1.7086449845858853	0.8568519080681026
392	0	16.5	4.4	2	4.964403852573408	2.600623701226028	2.3880162385960295	2.2552670975837987	4.478468205950666	3.773642083113601	1.8977983657820772
393	1	18.5	3.3	1	4.563683773808448	2.9740132928029492	1.5058644494085045	4.024599460584505	3.7866859739968524	2.918440915575041	2.11771696651654
394	1	21.6	9.7	2	3.054892774283491	1.8838324301927059	1.8350155283642677	3.1639623750261747	2.6242723079356147	3.295134556644533	0.950180594372897
395	1	22.4	6.6	3	3.0459882243643115	2.5943088068465014	2.503029601999467	2.01583682801458	4.250516781954277	2.911601311281356	1.2520791819486001
396	1	24.8	4.4	2	4.3323793628674165	2.088332939918827	1.4124165602410137	2.6004413533442765	2.912767290034377	2.9585000545442606	1.773603663807754
397	0	22.7	2.9	2	4.95809650443993	2.10804588037913	2.591100028983657	4.187673225961878	2.90593005283747	4.030653720084567	0.7347842403105681
398	1	22.4	4.9	2	3.258329250644292	1.6075019171475464	1.7020709320915774	3.313776766093112	4.480304740571373	2.8233298737719514	0.9811687098823686
399	0	18.3	6.9	2	4.109197251810435	0.9650167280696363	2.408684018185953	2.5516838013937946	3.096290423858083	3.2117447796414407	1.984748548780654
400	1	19.1	6.6	1	3.488435453712219	0.9066856220997426	1.3757061915073814	4.221141767070311	1.0633821476648806	3.9740046595457947	0.564460037688843
401	0	21.1	3.6	1	4.653296854912048	2.1530020551391855	1.6077420701337255	2.4746212071151836	3.146892541031571	3.2127695563558576	0.7771246808779945
402	0	24.5	1.7	1	3.1147710998259113	2.2538500541488298	2.3211802699320323	2.8244220231257082	1.973221594970031	3.4863423673569742	1.7761799414086812
403	1	16.8	1.0	1	3.761564491454033	0.5704173669872128	1.7334531996280924	3.290158481073776	1.6428998606885106	3.6559168663846022	0.35092066652868503
404	0	25.8	6.9	1	5.586286789106332	1.7177721227288332	1.2020814415896508	2.7823705223357833	3.053147266518356	4.313545365208729	1.5536805267270066
405	1	19.3	8.7	2	3.001781751028489	2.2906680533496666	1.8049770403925738	2.7342647330176426	3.774237297918641	3.4039853625004515	2.0177498878908664
406	0	17.0	2.4	3	4.73278306812525	1.727056593710253	2.818649413488469	3.6888806214916254	4.428454508763312	4.789003017317553	2.440236288862377
407	0	21.5	8.0	3	2.8454857267685614	4.065326348125855	2.039981976131788	2.22293818533037	3.3755553391874606	2.226293073580405	2.593748446948648
408	1	19.6	1.1	2	3.516748053537572	1.773737092138165	2.73123289125601	2.364945002034295	3.842263729441555	3.5209817076602867	2.312864013296135
409	1	18.3	3.7	2	3.107783182134925	2.0612381506914343	2.697631918777124	2.7454029224170777	3.3072235081344434	3.6813034090882173	2.1927645875139534
410	1	22.8	5.4	2	4.611663920986644	0.2756807937071748	0.9859404449216246	3.3573691668253804	1.1831302841566687	3.8702739873885665	0.7386476692200761
411	1	18.9	6.4	2	6.134094683116883	1.5466927966476032	1.497376762394439	3.79633369151854	1.5733832424582588	4.647729973823141	1.5487761988442779
412	1	20.2	8.2	2	4.264778046794718	2.6843858508615304	2.649335558880026	3.09327156875831	3.4240228596076756	3.928100546496983	2.5302709649003488
413	1	17.4	7.2	1	5.080789725225864	2.4001738357925984	1.9189821250739694	3.4948928828977506	3.4182082975871975	5.094718885063868	1.0624736430561712
414	1	22.6	9.0	1	3.6782334529320404	2.4196011144984224	1.9849909903491547	2.61621156708058	2.7068530536036826	2.5661555814282764	2.4073982441615978
415	1	15.3	8.1	2	4.47605552915421	1.5066378955728732	1.3961505386339619	3.673198910679592	2.0036796975195674	4.7324389497092225	1.4625367010423518
416	1	23.4	4.8	2	2.773466336481155	2.9513553973916378	3.0710294207500604	2.03507502289426	6.078541855975818	2.69760536858147	2.84195692111979
417	1	16.8	1.6	2	4.601501020586964	2.566684504780283	1.6158627835770556	3.7724084852989384	3.985203577690525	3.613660235939503	1.8862411216526813
418	0	19.7	7.8	2	3.931736110574907	2.2035515568071085	2.0144093759069412	1.8037670846436364	2.7443160433420473	2.795519213206581	2.396453964128863
419	0	19.6	5.1	1	2.899778007302569	2.197821850630803	1.6316202983991122	2.5142516867011664	3.2398303005102833	3.8060728651191433	1.847285271425892
420	0	22.1	7.3	1	4.2277140832614375	1.549692371908737	0.6312878567197178	3.3355604857053143	2.594162318077371	4.955296820830727	1.4944038246530946
421	1	24.8	4.6	2	4.879276907289893	1.9635006800808297	2.4446366914512563	4.542392012790625	3.874318536642536	4.446640014185326	0.9239300807900968
422	1	22.5	12.0	2	6.410233871551918	0.8769721118474514	1.6887192281802519	4.770918468893083	-0.10550266362981375	6.213134117497681	0.4018042212645423
423	1	20.0	3.7	1	3.1438459920132433	0.5408252094813624	2.263476063129468	2.2331892292890734	4.030772118229389	4.5228462285692235	1.9611154686047745
424	0	16.9	8.5	2	4.06338407974844	1.9222441164850697	2.0667863476557065	4.067777046703796	2.1145487069942455	4.759888621170295	0.9071123858326032
425	1	22.9	7.7	1	4.2357499902723	1.575253915688619	2.538771444522858	3.54581923077665	2.040900562795258	4.162474296973876	0.9206007981814232
426	1	17.9	4.9	1	3.638229224469855	1.6878330232270429	2.7912501057719474	2.8388625715477973	2.8407559170122743	3.7403281319376185	1.8863267006465505
427	1	19.9	5.5	1	4.00353500382657	1.1667366355020499	1.7802569168162397	3.564835639774354	3.4145504445104575	4.837043751404208	2.2740307427914916
428	1	17.7	4.2	1	4.879054356356592	0.7631518065312055	0.6882406544062383	4.372355840911947	1.2812179251273657	5.185951710174095	0.5062078813323274
429	1	22.6	5.9	2	3.840228085336878	0.32115043223625794	3.3383708136657813	3.128771169089012	2.928490440092747	3.4500674907166893	1.0684172122604028
430	1	22.0	3.0	1	4.201787041768796	2.512345029566602	1.332132599486062	2.9029594662668874	4.060425669925435	4.197084894954826	2.1311552216495877
431	0	16.8	10.1	2	3.802993199584506	2.147270523202834	2.039426472081945	3.0040744388210885	2.26962077239362	3.5609016233594852	2.0492809551824074
432	1	19.7	13.4	2	4.6777085114753065	1.731055238817068	1.09208795023719	4.0339614747101225	1.8954537449818554	4.193588694317585	0.6886167694089242
433	1	19.7	7.8	1	3.3633903350986087	2.797870698128447	1.557021994779489	3.022524005281179	3.0552484710951435	3.6034830355798215	1.7822184832509322
434	1	23.2	6.1	2	3.796386797276361	1.4122836604572993	1.1191739961641325	2.342336072285858	4.079846590514716	2.9388734587950243	1.837811277625399
435	1	19.8	4.2	2	2.7983772594130816	3.3202114082416174	2.3612251561547994	2.531192628032322	4.49992461779942	3.4098720281277872	2.474051696836163
436	1	20.7	4.1	2	4.051268146610183	1.7099839026401313	2.0750621575375905	2.387046119516796	4.2740121757278935	3.0776968308768318	0.5517186600130246
437	0	23.7	5.9	2	2.7164080503441115	2.512509586207393	2.4156324739204127	3.239169585216895	4.426403907034028	4.097385672708995	2.057795752606942
438	1	22.7	6.2	2	4.5853852423539205	-0.03940834402173654	0.8829146522815594	3.2807182903096854	0.6082173756415807	5.220079070205338	1.0541109573269392
439	1	16.8	4.9	1	2.7640615328864078	3.3888632272813974	2.473030070285576	2.0548585106789057	4.637238923886048	3.786054681937522	2.047082436577979
440	0	25.0	8.5	2	6.046286802817809	0.5480162305188121	0.7452851785353987	3.2161646640899164	4.112130126515556	5.171349902145717	1.4698064672975806
441	1	18.4	9.7	2	4.972151871581642	3.1081346125912095	3.1792959830690735	3.485313669682802	3.9191227965134097	4.251835066816699	1.4219002565473347
442	1	17.5	8.0	1	2.860531310231667	1.130579112887503	1.6705765918522504	3.095306961918906	3.4298296351022644	3.873088387609248	2.6529529171776467
443	1	20.2	5.1	1	4.299484782141194	1.6808902203142684	0.7328539775308942	3.16502397412255	3.0459663568779174	3.8144114573819206	1.4366205851860705
444	1	21.8	7.9	2	3.9426666521843616	3.2498237805709675	1.43860577672374	3.1239111102538994	4.432912158724864	2.554171384838125	1.7243277925442015
445	0	19.2	3.5	2	2.9524586725553212	1.919214402285085	0.6215547663473493	2.256180979108437	1.1750665121125585	2.2747380265461103	0.7534738748070108
446	1	22.4	11.4	1	2.552240827443272	1.5804897404600853	2.701302697086544	2.3355553757281524	1.9931808563756666	2.8737804247204055	0.7762431661521586
447	0	20.5	6.9	2	4.231419186953927	1.5395604706682844	0.7931094536528164	3.409156960238786	3.016166188781858	4.478187364684159	1.6620213113158138
448	1	21.6	10.5	2	6.535946656837855	-0.9601355211667362	-0.10762299884366522	4.550052003159501	0.3996252901302362	5.388173944684716	-0.002259621268955847
449	1	24.8	10.6	1	4.420214327092883	1.607930781344633	2.10345589467712	2.9253425601064293	4.82345257271478	3.943019563646374	1.7247631369585796
450	1	20.1	10.9	1	4.695658284362162	1.6080780553200094	-0.13859692018481584	4.2031152836858565	0.4191958947375434	4.571952661041602	0.63487735886217
451	1	21.6	8.6	1	4.181402158234352	2.8061463845011527	1.5348542570025534	2.8309836918079387	4.732752868175299	4.924090913864729	2.453543762206755
452	1	23.9	6.8	1	3.7850757308854934	1.0930272560117527	0.2264446425836042	2.5328260837761563	0.846975550539558	4.670117838224351	1.5030506382577984
453	1	23.4	4.1	1	4.939205660068513	0.7766741806301372	1.6449988555995434	2.5693672438304516	3.4512380811856067	3.7732123781408378	1.2886078530553435
454	1	23.5	4.8	1	2.6370364502210375	0.0452241247504237	1.4196641531795962	3.0192161508720763	2.8760570843546835	3.6766323381658266	1.9109076733829136
455	0	20.4	9.1	2	4.841363809637611	1.5664478015247574	1.4901325009244708	4.33570882382834	3.413123487841565	4.3484303008742815	1.1084073737255187
456	1	21.1	4.9	2	3.3119376641857396	2.216767331553803	0.4406603810235361	2.9575456017221686	4.287780727826274	1.9354714624413383	1.3345679051475652
457	1	18.7	-0.3	1	3.0017405286839507	1.9361116419490947	1.359411678287536	2.146430701350858	2.6008819351873904	3.7485067707724298	0.5259305434040489
458	0	17.6	3.9	3	3.8732759904079113	4.642654413868657	-0.0319230538996258	3.5104759899211584	2.3765935098593927	3.4259219076944776	2.2966087867792124
459	0	21.5	4.1	2	2.6368708056746617	3.4489613126828136	3.0831875042294232	2.15772263435568	4.964291829575391	2.7212385091281934	1.9529127286225836
460	1	16.6	7.8	1	2.05399284571721	2.5597613288143655	2.257871693348871	1.914990162646984	1.310860193980405	2.7166931601145734	2.317129600084091
461	1	22.1	3.1	1	5.416283739854294	1.3261624853743328	1.0006532814421243	4.305125008337393	2.6986919101844262	5.0874048832461884	0.3169590686560684
462	1	20.2	4.2	1	3.9468129995582624	1.9178414338776073	1.1184946638359818	2.7777799489066255	4.274270198643099	3.3482541923045623	1.2486778333984132
463	1	19.3	7.3	1	2.4699737435531146	1.6358140924213715	2.166543213395094	2.28379010183413	2.67181989633462	4.071344885378857	0.725426577798827
464	0	19.9	6.3	1	5.1217932681084894	0.5360534403267667	1.7283095032003755	4.942695655788963	2.7266899695651357	5.152535597777786	0.024152823563986514
465	1	19.4	8.7	2	3.802652941453007	2.6561832761141533	1.0503675706791507	3.987165985398826	4.84169871716467	3.7791456901243543	3.1391110161570213
466	1	21.6	7.4	1	2.518776833569638	2.191554190215004	2.8380659671689568	2.1078157782406293	3.113663444617727	2.0130916734269695	2.2817865901854772
467	1	17.7	6.2	1	5.02773046059506	1.254811650536868	1.7580190836429088	2.8756132230184286	4.883160710681258	4.197947886153794	1.9311664437533904
468	0	19.4	7.3	1	4.698154076849223	1.733599734338928	1.6370669866014218	2.7525568371387066	2.1785531995610175	4.157777708272799	1.0343848645284504
469	0	21.2	4.5	1	5.148186896422604	0.7499315846078061	1.556844246573173	3.3767754429206356	3.4030813345939395	3.383296297585879	2.433943666000176
470	1	21.4	8.3	2	3.5158320787090886	3.102717289492094	1.0752316146470797	3.4656309793140356	3.1294860097159365	3.4831051609915997	1.8549654127093187
471	0	15.9	5.8	1	4.684486649289204	1.8378813118088602	2.34645733513735	3.104495223634695	4.490781599920893	3.510540143359286	1.525268136871438
472	1	23.7	5.9	1	3.9606945323502303	2.168892852612729	1.9313171035198986	2.362374432638666	5.292123065827864	3.6221533841208142	2.2100513591106776
473	1	17.8	1.0	1	5.437490008238847	2.801849293388003	2.78237450135509	3.524682944856483	4.344007255778513	4.886326889359638	2.2067600790004214
474	1	16.8	5.3	1	3.3598743648528524	2.522045418851484	1.108037897678978	3.13104669760395	3.8477309864482696	3.4216398049370293	1.3847562159521019
475	1	18.9	4.8	1	3.9376125577021037	0.7610984657264037	1.9205759491997831	3.7161485960240155	4.325309549163368	4.0727300762959695	0.6907591305812997
476	0	19.5	5.8	2	4.010756822841901	1.921506209007214	2.0865254711259382	3.6940075902012195	2.3173682389274473	3.740757062348355	1.4074544964584772
477	1	18.7	4.4	3	4.721195763622095	1.1769386086220746	1.481938843263048	2.695499180728462	3.0719172966089037	3.467150404336991	1.2748752616895491
478	0	22.2	6.3	2	4.590027222096143	2.2390929686710614	2.1102782596715386	3.009483838662082	3.624447592543668	4.26719788884253	1.0065920630370102
479	1	17.9	7.1	2	4.353073883032583	2.3127962536891413	1.5363474506443147	3.5254499568672975	1.9810088039441347	5.312620496531261	1.5954352942536927
480	0	18.7	9.4	2	2.9945572307870996	1.732473582695919	2.6642500313062683	2.2153277672415603	3.4511823371642993	3.222565618156679	0.9906581253592708
481	0	19.3	7.6	2	3.5543911452614703	2.193395730529171	0.5244434612986277	2.1739646980192537	0.4178191758934289	3.785007807200107	1.0098638041115497
482	1	17.3	4.0	1	3.0278832145389654	2.119003110081973	1.9574133559946783	2.4894110356798844	3.022653095881836	2.837710102789409	1.7208728356793124
483	1	18.9	8.7	2	4.950079786135904	0.9392476101533892	1.8380084254513165	2.5034215522025547	2.285478376375674	3.43038637311291	0.628326149143843
484	0	23.1	0.9	1	3.7714877714817545	0.2517596884749491	0.6041473122900616	3.1971155611027826	2.0457817856224327	5.255503535442892	0.8473390485045703
485	1	23.6	5.2	2	2.9636922243140997	2.657352765034026	2.357721068213597	2.689746886840161	4.442802624777819	4.444944402480759	2.816069181596328
486	1	22.0	11.0	2	3.262820859021968	1.1947578969962227	0.866331701675779	2.4202435334114485	3.252415918892962	3.2762366134351923	2.2255428649723625
487	1	21.4	8.0	1	5.191636022335365	0.8101981884331599	2.003694401205455	4.200492985359933	0.39993489162044904	4.4800094564904445	0.7894968147138901
488	1	18.1	6.0	1	3.578429921396766	2.3589426778913296	2.5740819073207417	2.700566491012082	4.7199842175693805	2.6267262330516177	2.1400439821747925
489	1	19.8	5.0	1	3.271310979267638	1.7038074149880174	1.2909833681607497	3.076846009492021	1.1357162412180943	4.286518478077122	1.4235661495813745
490	1	24.1	5.5	2	3.7776148760847175	1.6787927128610525	2.2551506242417396	2.9693293252525486	1.896873750887208	2.1138107731382494	0.8914411491168731
491	0	20.5	5.9	1	3.0372773376249462	2.769541271308667	1.6576388202465582	2.3507010917916267	3.438474911346152	3.704570095688163	1.7168766974269758
492	1	21.6	5.2	3	3.7309704245344246	0.9947078357373279	0.4112987032799793	4.010089827884395	1.2060014516028492	5.540237875652321	0.5577343321374795
493	1	23.6	4.1	2	5.445608853291117	1.582631831448981	1.8003726229124415	3.241909975350482	2.9319411805115605	3.9897967184096936	1.8316601295711752
494	0	19.3	3.4	1	4.525449246276506	1.2514209264259282	0.8754927018553412	2.868497106276067	3.5593117071704534	4.250328482249137	0.7756229004653977
495	0	20.9	6.7	1	4.243958735279925	1.203895729174071	2.001972463230108	2.906264929374493	2.9697458697492825	3.718586963746967	0.8991724822292688
496	1	20.4	3.4	3	3.334139198999543	3.0730187167324274	2.988669225142356	2.5565528470785104	3.518538638061925	2.692274501828308	2.1103308163230285
497	1	19.5	9.1	1	4.04168564097134	0.9322105709403664	1.350896551195912	2.0842075233262753	2.6436148290929347	2.8394064318381713	1.8719445813540516
498	0	15.7	4.4	2	3.3441578650955046	3.959546778484501	2.1109437096994688	2.6233424394993357	4.0306930947964545	4.922457401426124	1.8133092429354525
499	1	12.3	4.3	1	5.3863951692106085	1.6552911990650725	0.48467334435488607	4.039732782697141	1.9835429405319924	4.105228193320526	1.4486169475761217
500	1	17.6	5.6	1	4.691604695998392	1.027681374207104	1.359965950026432	2.286463921707254	2.233070226776606	3.0728175588263795	1.0865491009417223
501	1	21.4	6.9	1	4.515153916814254	1.6308242048889148	1.247238632185503	3.742075482847489	3.392252001919231	3.951193461573321	1.0268520147122664
502	0	14.6	4.2	2	4.07239299967502	2.6990715477343543	0.8554417845138755	3.370755873680661	2.8251106280412364	4.754219657710362	1.3391952089851267
503	1	22.7	0.8	1	2.8580149427842345	0.5055564848053591	0.6811407663698565	3.0356205164105354	1.7212798900173056	3.041861072289869	1.5233101726387308
504	1	22.8	8.9	2	5.684862136308427	1.1822292422751013	2.392357680427324	3.9871810252148623	4.441993608841582	4.801709350992741	1.1788214563249664
505	0	18.3	3.1	2	3.7329806131870975	1.074672916797275	0.512450915779628	2.8936753328281126	2.6935637881711663	4.121259639105582	0.07789436104044012
506	0	19.4	3.7	1	3.0134578419625244	2.2288110793656064	0.9019498328000423	2.6361171989353243	1.3458271326379416	4.605321942003863	2.108684595484787
507	1	16.7	1.4	1	2.4174885007580738	2.3665957281925403	3.0280758056468065	2.215126523925612	3.8117300123651137	2.874006860704962	2.398795276641767
508	1	22.7	7.0	2	4.667724172154384	1.866654167830046	3.235032117748289	2.698791884281142	3.026386831100629	4.777817701012024	1.8521829941515509
509	0	18.6	3.9	2	4.4023325551659775	2.039229022319648	1.8924392305517521	2.838225054090352	5.524721408466428	4.400448840238248	1.607004033088029
510	1	17.6	6.2	1	5.738333475103983	2.2058368204326815	3.1757529232926602	2.8126704709828148	5.02687052539247	3.4542657318442287	1.7729146871560941
511	1	16.6	2.8	3	3.3687709558710477	2.4187050146150844	2.1509508315485077	2.8061953484340743	2.8998447333658386	3.838057965315468	0.9199785882428462
512	0	21.4	9.4	2	4.53631920358956	0.5929781445115019	0.46710965715805	3.948908052561279	2.2576188209706185	5.182832265622204	0.5807248427759811
513	1	16.6	5.8	1	2.8846752490711234	2.5303422584070265	0.36503261701492606	2.7367399648122657	3.6438606978604122	3.535174528232481	1.5876891355249434
514	1	16.6	5.3	3	5.6662836931512395	1.6784956651696648	1.142107896214347	3.0842575088546194	2.9053703291886257	3.280909079841938	1.2620999785036757
515	1	25.4	2.1	3	4.163014020698585	2.155429696472482	3.6483501279779396	3.7321443325681964	4.609852335489906	4.209985024001414	2.5216615648441736
516	1	20.0	3.2	1	3.8971905053208764	2.1999626929395255	1.7736327169804897	2.27906041365039	2.3812404395714855	4.757321431589716	1.6814254278127445
517	1	25.4	9.6	2	4.318662420148171	2.1244457025416663	2.095539048702369	3.781518611472742	2.237355827406242	4.318490698889059	1.529027987448841
518	0	21.0	6.2	2	3.425055706825539	0.7374395771762206	-0.044636784475901026	3.4888439626407943	2.333367167669583	4.461763789944171	0.7132353471296817
519	1	18.8	4.9	1	3.4218827914412433	2.9656293210970226	1.7569926015483635	3.628465787566197	3.4019244355636777	3.513049349551175	1.690545817527259
520	1	18.8	8.0	1	4.074364846122943	2.1734843660044665	1.5559693916194706	3.924605453854974	2.332699079235102	4.535288504418708	1.858206032739882
521	1	22.1	4.3	1	4.829977652214605	1.3351754220781271	2.2721653120266376	3.949255581626822	1.0578432989761666	5.0407591908267815	1.4467605347851007
522	1	22.4	6.2	1	3.690002395461152	2.132963007217105	2.1930647792416464	2.1755552787151524	4.738550812841275	3.9445868628949246	1.7211524198011532
523	1	23.5	3.3	2	3.8688210778708556	2.5007638279192825	1.5285524345002965	2.9484160919802576	2.153160072224069	4.542396252436973	2.1995796976349657
524	1	24.6	0.1	2	3.5112853060112585	0.6096003026994385	1.6424386973855087	2.992044420358645	0.7944874459161833	4.392072129682415	1.6437528856388677
525	0	16.8	8.2	1	5.225212025484604	0.2923680523811836	1.5804985305788197	3.4091026599579997	2.8417282649223194	3.8458877398285507	1.4092411298358445
526	0	21.0	7.5	1	3.8377495833716644	1.588695911879002	1.8797399825921357	2.5740051907593116	1.922228569346449	3.5783480738945768	0.7932742170933046
527	1	21.1	3.7	1	4.5658961632081185	2.262659561709342	0.6209084533472713	2.536800741884719	1.3347986103275173	4.209319728412273	0.7748147967003758
528	1	17.5	9.9	1	2.8486263517542803	3.5104161085318806	2.8950581407955926	3.6151399434750484	4.145162566409609	4.375303943281473	2.273764804543505
529	1	18.0	5.3	2	4.070814760523755	1.5225336188863032	0.969020752188487	2.0738125288659504	4.765828447504141	3.845070993520453	2.130564417332966
530	1	16.1	9.6	1	2.72977221935055	2.7883636110543755	2.432074482486293	1.9940881571813114	2.6538874484527306	3.215403019698309	1.4699180557017337
531	0	20.1	4.7	2	3.9733744501989583	1.5560381614084675	0.6950509657972295	3.2939902599517263	2.9408695017037836	3.899534594100389	1.2536513769698856
532	1	16.9	5.6	3	2.9716993057924457	2.7743043719380047	1.5992639529910597	2.859994864386253	2.313569633534331	4.4971908179461915	2.1269022297920945
533	1	24.6	13.3	2	3.509789693488953	1.0881667728815487	2.5748527366251084	2.7047023341788097	2.878920341096097	3.129424308227182	0.9424707361689164
534	0	20.8	6.9	3	3.7335339636393443	3.024664831747695	3.157237122328876	2.916239121777276	4.82364281235827	2.647671395954739	1.9074684583876245
535	1	21.0	9.6	1	3.3732565996133634	1.8955431734094181	2.6298911989260185	4.27571535860371	4.669755836462842	5.944073929326693	1.9551363426544706
536	0	20.1	4.1	2	4.722818751140667	2.7386665247770905	2.3751866453243156	2.936336257346014	4.967600211632084	3.237447254931539	1.0841146278912075
537	0	24.5	6.7	1	3.8102905150836044	1.3746775783207827	2.3269488956320696	2.7301095676939173	4.043616379689578	3.673711129845951	1.6517157485233451
538	0	20.0	5.5	1	2.2832424795818804	2.0935691475564875	1.460177378640257	2.2780179020828206	3.1039140147165907	4.083250796847495	1.3307405522650797
539	1	21.9	7.9	1	3.996219720194352	1.5941851105045468	2.1306818201427706	3.212890452195472	2.9408357443440716	5.213297875274121	2.3333373240006305
540	1	21.1	5.2	2	6.331100774123714	1.476536928289733	2.318489264189084	3.3164544571875605	3.3699444219758354	4.918932192779323	2.1099091942200565
541	1	17.5	6.4	1	2.303396050400007	3.737778947993269	1.7374186999552543	2.538994515107036	3.2447911266713496	2.8549063954281086	2.288028420129584
542	0	20.0	9.6	1	2.204413356431461	1.662381215526079	1.2775121715007978	2.532985403055987	2.576936323785169	3.689530578461688	1.761682906621921
543	1	20.6	2.5	1	1.6488219277640224	3.093737127526637	1.817550703997637	2.2189054113759714	2.8894778616851227	2.5009806772608587	2.2775889512952463
544	0	21.0	3.4	1	4.501793696172426	1.5898137314655987	3.0370462286752673	3.0683425724581417	2.871462096257512	3.0813491207282	2.134919594107425
545	0	22.3	12.4	1	3.877171012710798	1.41294319510092	2.995606484170766	3.2835256411429707	4.030429220736078	3.1007709913543287	1.3281161802869228
546	1	20.8	6.1	1	3.253989639862343	1.0874757663625023	1.3488799977269106	2.6799545779598732	1.4315668214695296	3.826072436658206	1.3155071178555051
547	1	22.3	8.5	2	3.6501782248731076	1.5513453032956064	1.1531638005959304	2.7729677197533085	3.391778502818296	5.379196789767081	2.1453230167967297
548	0	19.3	6.2	2	4.599692920085067	2.669044123959796	1.2160753294603022	3.4303824360607176	3.7399616292196924	4.599378602403499	2.297426987043586
549	1	17.9	5.3	1	4.356025225390805	2.3509998530096015	1.4232654567409913	3.199410979206502	4.733940557421836	4.033902560557407	1.3102319093708976
550	1	17.6	0.6	2	3.794470292463648	1.64868218406986	1.742631506578273	3.303422100169059	3.8712599048921756	3.9203900330987436	1.825476176735376
551	1	21.6	11.2	2	3.8742399637030855	3.2071262563108105	2.521833062371132	3.706791350894289	4.402425430199633	3.205526558240031	2.155347495209685
552	0	23.5	-0.4	1	3.4917205024022597	2.258287135100645	2.4068605652940236	2.4598959911683336	1.9407200741095223	3.962708736655141	1.4586875287669965
553	0	18.7	6.2	2	2.7454494969190213	2.1016890420349226	2.5148736614880356	3.2343590657662067	2.154113212472713	2.5655433095241493	1.8360885183308882
554	1	15.4	2.3	1	2.214410596191243	2.0105218326995717	0.9011671214485201	2.7401874585777177	2.16702129771486	4.006864640553532	1.1817836456148507
555	0	20.5	6.3	2	3.1678267974476055	1.4465624448295933	0.8974507599186023	3.600870532789718	3.13133161642994	3.166433076503074	1.5038396329959844
556	1	18.4	5.9	1	1.992865097191747	2.498210667935838	2.6481646156473313	0.9806961953681101	4.535075697769363	2.266924898788459	1.724031489105138
557	1	22.7	6.9	1	2.8947921291675764	2.8381855764000306	1.7023359140911487	2.635467225116089	3.2090673655168778	3.273253651337378	2.273327993848571
558	0	20.6	5.2	1	2.292088309041449	0.2858239819896198	-0.035247573497056095	3.726228777821649	0.9163666244083593	3.1333799945055043	-0.05691492454656122
559	1	18.5	6.8	1	4.229042738861307	1.8178580868337832	1.9368278068826168	2.2225731810464096	3.7051767651170318	3.2524588933144423	2.137255504437695
560	1	21.5	6.0	2	4.944946010778841	3.602764627489413	2.326332727027986	3.4446785983426564	3.8624322566425215	4.949959625781713	1.625418858970247
561	1	21.2	4.4	1	2.9970688663570924	2.8213384149416867	3.138886999201107	2.711854640445022	4.951100237699817	2.6752286417115934	3.0055392170297166
562	1	21.4	1.8	2	4.807486947567038	2.2581068927724313	1.7977513819896638	3.769743613130154	1.7073826255040812	3.1560743700342377	0.8360950994504542
563	1	18.1	6.2	3	2.7205956480930746	2.3710883198690462	3.22374869824627	2.544645945187582	2.931230349033898	2.5923028803422796	1.5965002301860554
564	1	25.8	-0.1	1	2.800305011010545	2.881565104199097	2.966203165225755	2.453365060676739	4.323117313245135	2.922410756041525	2.1959993360603076
565	1	18.4	3.9	1	2.7091859737934247	0.9101266604737133	1.0981184114096068	1.4491682524125644	3.1829589532432094	2.6886019357805253	2.367980174114382
566	1	21.4	5.3	1	4.134924092254158	2.4927550138141186	0.8750807321681681	3.3791876288702025	2.467708304839039	4.8061778281600365	0.7831480293147501
567	0	24.2	5.2	2	4.371549823257479	1.8714237625973111	1.1559953891823274	3.9229835697349964	1.532538933723562	4.422775196783839	1.789717809457706
568	1	26.0	7.2	2	3.8490675874993423	2.7182681738321275	1.5610773453427138	3.5401554840961675	3.242467155993841	3.2226052565766237	1.3127710828230283
569	1	20.8	9.8	1	5.23642210892566	2.6077061052104544	2.158079739502264	3.3553522684255306	4.7994940666355195	4.334500886366489	1.792024794566709
570	1	23.0	4.9	1	4.161013056625126	0.225620202893287	1.4364980780649694	3.371583894148344	2.1225036638615435	3.6043530751189756	0.05171490516828525
571	0	20.3	6.0	2	1.94655228647425	2.0894859392238785	1.7073143792177372	1.3560103055800792	3.4509024415410323	3.228651570356439	3.067050924586436
572	1	19.8	2.7	3	5.133936479595481	3.013492132771165	1.1596915687274638	4.549835904732233	2.9747756694704885	4.811626774778837	1.5179254026212199
573	1	21.1	1.8	2	4.324420893379231	1.1953565063711993	1.447087054337103	3.6050402890122455	1.4622330891464157	3.9786796977872365	1.088385358872278
574	0	17.9	8.5	3	4.642932143950706	2.598934559659501	2.652794952638776	3.795764483860915	3.476642169187554	4.075852128407371	1.42576488347792
575	1	22.1	7.9	1	4.359636977549865	2.1672120468654317	2.845803245072733	2.8276732883574147	5.04342318573554	3.3565478493505703	1.8506800806013644
576	0	16.2	4.7	2	3.4096114345951953	1.2215776284447477	2.9868254051170133	2.155772957929978	2.978226836969602	3.279293209676495	1.9911100339124672
577	1	17.9	8.7	1	3.7551351741068015	0.8153878561169452	1.886662668467878	2.6298177079124256	3.426408679045582	3.0039903867265054	1.5888701693673526
578	1	21.3	3.7	1	4.598098075450678	1.0723122093639827	0.864636189174269	2.7735905019080835	2.246638303742454	3.541537477952268	0.8268463561598671
579	0	23.7	4.8	1	5.182127884972921	0.7676622526645696	1.126455653499943	3.612419355675598	1.4524828561443481	4.323079259640543	0.221505776831461
580	1	19.9	10.4	1	5.0187213015107	1.6909627734959047	2.1155276465411132	4.112710987688517	3.5714180246082115	4.764940512485319	2.6957412570865227
581	1	16.3	7.8	1	5.336346744543322	1.27695867204948	2.7564042575448897	3.1558841643942603	3.2182475264691597	4.648089424318049	1.484416233649081
582	0	22.8	5.5	3	2.906275386923467	2.628527702884032	2.4628174933755504	2.462702919606112	3.5310043395914628	3.2188993162769277	1.5582140373777142
583	1	15.8	6.2	2	2.4704683044622233	2.132986331507411	2.3098016259980154	2.4683171492492213	1.3313715785782352	4.675586631856659	1.9937484244848651
584	1	15.7	2.6	1	4.112961414765527	2.5078580994996207	1.2663362217110992	3.7434878353661842	3.089097644396973	4.7692901793848606	2.0537536416100552
585	1	20.5	7.1	2	4.025469895094197	1.1876886146331591	0.3107964164898105	1.6909019355619685	2.416956369860169	3.303559408515356	0.8625858040598773
586	0	20.3	2.5	1	3.2210604024495293	2.5516836411766732	1.6135145508647297	1.1980692920339926	4.087431863513361	2.516196615742799	1.744393012281036
587	1	19.3	5.7	2	3.6653653035064004	2.510568826645332	2.9341687620227757	2.4853490368394495	3.1708161561242836	3.327082008590842	2.089101184538595
588	1	19.1	2.1	1	4.7863454093297175	1.5811411221917437	2.8938631342333476	3.6753053645395504	1.2666235390029947	4.995444243278896	0.850316239484109
589	0	21.6	4.1	1	3.2411507787159075	2.5210125498346607	2.3569070070441764	3.083046845964635	2.8517607270452108	3.3366023196321346	1.1816637073506069
590	1	21.3	5.2	3	4.674763719263873	1.0893650242030635	0.8139347015160356	2.8281613900681237	3.9833990274621143	3.48535142670909	1.829131260572865
591	1	19.2	7.3	1	3.6936736654879354	0.5707476304916388	1.5748357770765768	2.9454495143269956	2.2549386587633666	4.264868150723337	1.4152823969858936
592	1	17.1	2.2	2	3.1274535934404066	2.5418547750364646	1.1615534685585076	2.9505180596088394	4.523815170762964	3.4649778905469613	0.8275593176775567
593	1	21.9	9.0	1	2.680473041311789	2.9151058124835965	1.0516158724911628	2.525620433554371	1.4729292158413814	3.220473591280707	1.6156565479891967
594	1	20.8	5.1	1	3.911562478134698	0.5820424761970495	0.13501840506834295	3.063745434002266	1.9777374365269351	3.078177464657882	1.8218056893725876
595	1	16.2	3.1	2	3.256425202441318	2.1823328558284145	1.4110823922556117	3.5087540185583994	2.8620905183728693	4.056418229321846	1.753228131525959
596	1	25.9	5.2	1	2.7993260420496022	2.270654016604896	2.8710603385784124	2.7365015824945678	4.355716889254468	2.6521616159188413	1.9070376773776503
597	0	19.5	3.4	2	4.579213068539369	3.1075414810453874	1.3747354963794947	2.8110486577468126	3.307912790320102	4.776880174733693	1.4764338736226899
598	1	15.1	9.9	2	3.808791290559484	3.1791404208032503	2.276861251151467	3.333011265131173	2.8068784132042848	3.8524046490819908	1.7191752647434695
599	1	18.5	5.0	1	5.835131172249816	1.7779976502279644	0.5704019588907796	4.099342477458619	4.156490489534477	5.243324668827227	1.1178374210036364
600	1	17.5	7.1	1	3.676303725487561	1.0932973236274537	2.354789168494524	4.891716270159985	4.763622316502158	4.615168060387331	1.9499323172953809
601	1	13.6	7.0	2	4.031487067725688	2.901218325465612	2.311858409661837	2.845995217486905	3.56434178824719	4.073627242566313	1.1670692351509233
602	0	22.0	6.9	2	2.5508597271315483	2.842731426236302	1.9768192080695823	2.3072477566625933	2.6433239358106992	3.2149174565948004	2.2608819004845055
603	1	18.3	4.1	2	2.45866416460541	1.9861864927290225	2.2569967256606285	1.7866408513920482	4.185876578964384	2.654962358730225	1.388326434022389
604	1	18.2	6.8	2	3.2237469765264732	1.217616290246609	1.440658997451596	2.131937750612204	2.258690254767936	2.4742942476463243	0.2671241641899962
605	0	21.2	7.6	1	3.8131745756982545	3.900800023549332	2.307619038613418	2.836505118894017	4.789657480560751	5.0246376562385935	2.914416095639334
606	1	20.8	2.3	1	4.374269505422501	2.3078663718129144	2.1382780661246032	3.350702187007235	2.598866100028162	4.007714117469116	1.7399314802407027
607	1	19.7	5.9	2	4.260265339555126	1.1609531809858398	2.492324170602475	2.3296489296549643	2.1753591062597	4.257411252202173	1.6808719334894862
608	1	23.1	5.0	2	3.065921368509386	2.7390861038219536	3.1817370330449224	3.693720387400615	2.296813815214123	4.187906272539554	2.4184648118913654
609	0	21.8	8.4	1	4.69736446402738	2.425319635303626	-0.4648149589796522	3.5999436911274003	1.9296365011103829	4.5802429932635755	0.967713422131035
610	1	17.2	8.0	1	4.023302066355053	1.4833852085455863	0.21732527616144193	3.1741059341957523	3.343156851795619	3.8464288246551304	1.5231787663402012
611	1	20.7	4.2	2	2.577557543274148	2.384633957447787	0.7010249827126256	2.6829921218713455	3.0367923290427234	3.8274177779458642	2.1116855044909366
612	1	18.5	5.8	1	3.2413094374288107	2.9007424890132283	1.5309396550231993	2.3892599153877656	2.576726086539721	2.6477587331572034	0.09587948575587224
613	0	20.4	4.3	1	2.9261055490187307	2.556192275680006	2.0338108819192553	4.252261509940259	4.5168171606536625	5.017096937337028	2.097646703650339
614	1	21.5	6.0	2	4.116511235225104	1.7227596463345822	2.6089256562510696	2.423332915062785	3.110908431733802	3.157224307562905	2.511667294430855
615	0	21.0	0.1	1	5.000801156760488	2.097405171955129	1.3958695526479008	1.924965459218532	0.5101525947518635	2.500515178956773	3.0959656578987103
616	0	21.2	6.1	2	4.348926064457991	1.378184708309526	2.2567793716727103	3.08326832329616	3.7019383524021237	3.124813960505679	1.251586021185405
617	1	16.7	10.1	2	4.029729178908782	1.3709537098035391	1.5192912810245949	3.4740138879247406	1.697800834627656	3.201060952580485	0.7745315444024713
618	1	19.3	7.7	3	1.169384951987444	2.6903995030423427	2.0182033055275856	1.2224854574152557	3.8555028290322877	1.8673202549754184	1.9667769355652873
619	0	20.0	4.6	2	2.609494629775652	3.194538533529497	2.098319201137914	1.8972203911230163	4.297653093775962	3.5557470614514854	2.0153860692036654
620	0	17.9	8.7	2	1.7887310361872708	2.394324843972347	3.155627373593102	2.444475207359589	3.266209407741517	3.480869187475893	2.2148684599440003
621	0	17.3	3.3	1	4.315884886019207	1.2076153872160038	1.0056554688926889	3.8354703980794933	3.9274712393248485	5.500786825807152	1.108121975751375
622	1	16.0	4.4	3	2.0741074101004875	2.64518722798861	2.7546957033637476	3.088755398439789	3.5433132260750835	1.525548705285901	2.4242838099361914
623	1	17.9	3.4	1	3.807266751618814	1.5502932171960881	1.2096663741567708	2.081562725709354	2.239232249861996	3.706980710726467	1.3075602981470078
624	1	21.2	2.8	3	3.337986794374774	2.16427331426227	1.1205748875209411	3.038738741903607	2.977453614744688	4.430005813106813	1.3952056569521907
625	1	19.7	7.2	1	2.7691230745949222	1.2687155650701327	1.6855319185525	2.5987964692633327	2.3300329884468955	4.482458507956627	1.714774378620373
626	1	18.6	3.0	2	4.175878233664914	1.5742592939412101	0.6516584237202414	2.956882361724157	3.005871965101572	3.6089263876416684	0.8691284867455462
627	0	17.6	11.2	1	3.360079288226528	1.9471870707754162	2.4961830655789115	3.117748056893419	3.870905303229607	5.1029878203260415	1.7920131514846986
628	0	21.2	8.8	2	4.005070967303195	2.4563640868666825	2.5400936066949087	3.032261822278556	3.430083875386163	3.6951612055442973	1.7411984643762708
629	1	18.1	4.3	1	3.4861283052563574	2.5690258518819453	2.0081283667123335	3.809955462830869	2.435113017315368	3.2432288465481087	1.8280965334895212
630	0	18.0	4.8	1	3.620643112349883	1.7022798161297028	1.4675334223929721	2.6582859519996647	3.5208705159625824	3.8484553820020504	1.7948971649583312
631	1	22.3	6.5	1	3.1509241254999765	2.2531346086357718	1.4610544520401016	2.6275333314398424	4.3193297501189685	3.518657956909542	2.2902299125247736
632	1	20.8	5.8	2	4.224431012461746	3.257689208704355	3.3472504212086935	2.7301712312396296	3.6265235038580546	3.482609206604638	1.754537453934332
633	1	20.5	3.2	2	4.544848550326828	3.5401821632636676	1.871621203354169	4.318777964703728	4.45696568991086	3.8556002410633936	2.082410266290553
634	0	21.2	2.1	2	2.929606242863427	2.3093224419457874	2.7870971519285983	2.8833386865149353	4.419763820331546	3.629498682396592	1.7308908003976262
635	1	19.1	0.8	1	4.261814016208222	-0.13764896863320697	0.6572187024874203	2.368653410458586	2.991486450883329	5.120286583286171	0.5473269076971294
636	1	23.7	8.8	2	4.440135587216911	2.411779305036734	0.18185940109575283	2.776463781726212	3.1866266932780047	5.265000929467448	1.917924293169302
637	1	19.6	5.7	2	4.8183062495861115	2.2299520053126396	3.023584183519261	3.9060082178831634	3.4142121367726244	4.436187159174983	1.1328395256402808
638	1	23.0	10.8	1	3.388738633718625	1.9930148016289158	2.265304636623459	2.9041830641646014	3.3687077480063494	3.157039726027182	1.7508752046940625
639	1	16.5	9.2	3	4.412047023568338	0.8158913128077112	1.1809440384296868	2.8886906794688243	1.8767088655137572	5.114547405116621	1.005021912370041
640	1	21.6	4.3	1	4.730499820272278	0.7770826655244256	1.007852277688263	4.520063398290225	0.9816107646913581	6.074248665777272	0.5985585468252456
641	1	13.7	2.0	3	3.66126918907926	3.3234821396518814	3.0788739193937102	2.7234857959869254	5.619898029874243	4.249673724193186	2.963875551995505
642	0	19.7	4.6	1	2.5339559620368988	2.691451545115611	1.2924460887217295	3.0850122543397545	4.98117379481093	3.4699319751363724	2.328913441585484
643	1	16.7	7.5	2	3.309853636009264	0.4480628570418277	3.3594100551125563	2.4286781311100762	3.7022113805714225	3.326452458501605	2.4090813415079158
644	0	17.9	5.2	2	4.3128242473856275	1.0707064381491307	1.376133977630424	3.341275587163898	2.7443996380827156	4.235357504241872	1.2747652481491407
645	1	20.8	6.4	1	5.1454178754517	1.5590186982195966	1.9928947180576029	3.300653071924664	3.637874682093276	4.597957812540247	2.037511363794503
646	0	20.0	5.4	1	5.032824099397296	1.8538346757895585	0.6874896528443486	3.7877690896480223	3.1521079284721742	5.619291535197429	2.4592241668197974
647	1	20.8	-1.4	1	4.150477059759989	1.8969279529469245	1.4707569459131065	4.097660255700985	2.0198202317179454	4.0000417065072735	0.6733711525341898
648	0	20.4	6.9	2	2.641512605816802	2.1372095343948403	1.999324313297874	1.4200888359887835	2.728058339174943	4.701729273543116	0.5721597553875565
649	0	18.8	9.1	1	4.439102401394158	1.856219226147961	0.6283678546185556	4.024489008018369	3.3056069774938055	4.998378653208259	1.693547028135846
650	1	20.6	7.9	2	3.96607409720303	2.098649205840989	2.6729220369577806	3.7613687963503475	2.889183229963976	2.240997143608359	1.1972740113808353
651	1	21.6	1.9	2	4.460026683770268	1.3346182233907538	0.756300759029265	2.214345301090912	1.9295241075128422	3.654739471009876	1.6918578169404956
652	1	22.1	13.2	2	3.7076988061985694	3.081655532252104	1.7457079320652804	2.213849680765328	3.750904601309113	3.034898432775699	1.315291822178318
653	1	17.3	4.1	2	3.5952323398423527	2.8537603408929115	1.0086931050123584	2.9808226364154886	3.9923468942142506	3.5714135830585554	2.4767720865782876
654	1	23.4	4.6	1	3.889562202982004	2.189737128545754	1.4620106170837333	2.974260072793857	3.997382563794043	4.896113350279628	1.4755096041880567
655	0	19.1	4.9	1	3.558992384741243	1.9462209953496505	1.9702491311724135	2.3501729729808964	1.7035062033076587	3.0980216738176436	1.2624438708708567
656	1	20.6	3.4	2	2.387752201615286	0.8178897167157362	1.7047903104944493	1.1690608305449208	4.063150618187287	2.8569687861284105	1.2917702305472991
657	1	19.9	6.4	2	5.268986552718938	1.567379981757389	1.7178562845680108	4.529037093589093	2.9974629792291982	4.828721646340459	1.7960567943952983
658	1	23.4	12.4	2	4.690111471023334	2.046956871181318	3.1688021575210485	2.942513300771381	4.8699886663181156	4.132275242253219	2.4298302281494966
659	1	19.2	3.5	1	6.99841375978065	0.527616240675852	0.6654196305065441	4.412703176978958	0.8007114903902588	4.816283312601392	0.7859179090405541
660	1	19.8	5.0	2	3.074913006332809	2.63786862530044	2.6307290665237995	2.3616535520204565	1.9619303442236067	3.1768680737053225	1.7672295386815673
661	0	21.0	8.1	2	3.2842898279297015	2.8949581414965277	0.5634731109999442	3.3242847667023057	4.240981618058717	5.0009324250481	2.009212756488693
662	1	19.6	5.9	1	5.05320947644715	1.3369521497351586	2.5638302655231007	3.120767080088296	2.2289060778954615	4.521341157913206	1.1310328473192668
663	0	19.5	3.9	3	5.818985925230496	1.3250195448806081	1.611148937094903	3.0208731121527146	3.0241149933043063	5.001019081471357	1.595360128756453
664	0	19.6	3.9	1	3.6564378401288744	2.529364358175203	1.5748307716211747	3.761112764638838	4.035111172560109	3.572383785544045	2.0803781382430784
665	1	20.7	3.7	2	2.849774061936575	2.1299136149890114	1.8075561208618585	2.716329176673449	5.232375941800125	2.914733664067744	2.646662889774869
666	1	25.7	4.4	1	3.6966310009423733	3.38476885029551	1.3738545585576987	2.7799581155722572	3.28615237748553	2.770440293071108	1.44905123996427
667	0	21.4	5.4	2	4.2638568312882414	2.8268386299067823	1.2885179133982627	3.384846217183498	4.218267752551139	3.7669236202705356	1.7411998915105162
668	0	18.8	6.3	1	5.142454729592231	1.6068824735057856	0.9269407682293554	3.6140975994883555	2.439096495907239	5.294492588196018	0.769880786560285
669	0	19.1	6.1	1	2.590004745463042	2.982849782456041	2.1150187408585355	1.146584782767857	3.8266871955964747	2.8426849284421056	3.172940218082524
670	0	19.8	6.0	2	6.648737848906167	2.1270680323373963	1.912918373718927	3.0363411589543903	3.5592027017887102	4.379955357946174	1.0266603568473607
671	1	18.9	1.2	2	3.0427474861710855	3.374354494666033	2.338138093338314	1.8822994757676477	5.481500705951855	3.3898508988091614	3.2162012545430487
672	1	11.8	5.9	1	2.8130787684027885	1.663131476914552	1.717354451451269	1.556117492856565	2.2666412988000273	3.9161842402401152	1.4109689886238923
673	1	19.4	2.3	1	4.664956642586316	1.7142722698109432	1.3475705077234863	3.660936579235646	1.0152563963731707	5.075750982443921	0.11501739738054995
674	0	20.0	3.8	2	4.558849855745186	1.1327806589065061	1.0506876972746477	3.6231805252556613	4.116994741042985	4.7522276560363865	1.8773438749112152
675	1	22.1	6.7	1	4.282058648840989	1.5519323109491194	0.7391414510229906	4.380093494085326	4.216825928371703	5.354383944772934	1.3640734034739765
676	1	17.8	3.7	1	2.7876166978042805	1.9054368554697676	0.5638696747648648	3.152547424519005	2.9449043648582265	2.7000928595564835	1.359263400263486
677	1	24.7	1.9	1	3.8095658790222746	2.2851017425071976	3.0609103654550376	2.2499225303693615	3.222265051770442	2.7645986400774563	1.9564844694229842
678	1	16.6	4.3	1	3.6913931913596336	1.6242513907819682	2.1989098799061852	2.512980485379262	2.5206631891005564	3.7712266919638338	1.196124249406937
679	0	18.6	6.4	2	4.630580483677614	1.6769045540749707	1.4869405954842367	3.8301565373253386	2.9181914436708314	3.811586691919364	1.445003901801586
680	1	21.6	6.9	2	3.211650292139239	2.946666051099906	3.1811856010508603	1.969448790867453	3.136713835432013	3.4154156711697237	1.483941819873888
681	1	22.7	7.3	1	4.736546704021145	0.9197944483985757	0.36073074131751115	4.093626488157443	2.4257638109089132	4.397745803971722	0.5651002282214762
682	1	19.7	9.3	1	2.0127223724216536	2.4339207925276956	1.6072491372108544	2.8147253656587004	1.4513824330312908	4.396673245856512	0.9797256136762921
683	0	20.7	2.7	1	2.6929537684979676	3.2362208834916943	2.5872222659665547	2.627219806888875	4.206729011482048	4.516125923340722	1.954036794192757
684	0	21.5	7.7	1	4.274515226865587	1.5562565999998064	1.045635196817185	3.5321280971800055	3.1417398851946454	4.38239161535939	1.1380429498699551
685	1	21.2	-2.5	2	3.0104417692037098	0.47400118849086037	2.1029186276327083	2.590124238102442	2.303218602755261	3.0198472555983464	1.7057390936189734
686	1	21.7	4.1	2	4.44680813643406	2.113838564558288	2.2065070709786427	3.4212951759077534	4.485185447814504	4.699846752223403	1.94250918815401
687	0	17.9	4.7	1	3.416396632554857	1.2356318334262988	1.0583525117344186	3.2491403193073576	3.1720453440757486	3.4601116542055697	1.8231294362813382
688	1	16.0	4.0	2	4.802117450453036	2.8904380735569744	1.989591254078409	2.6686152346675116	4.017607865622598	3.122496279287186	2.2058078060079134
689	1	22.8	3.3	2	4.251849736156588	1.621139581864962	1.6381527608632354	3.1765578193751898	2.1737161889910124	5.047989258913345	1.3456425283529254
690	0	19.5	4.9	2	4.254632008443356	2.7250455062538097	3.1763600824535088	2.975257502299931	5.686450268008032	3.8665030365843793	2.120524294174554
691	0	20.3	0.3	1	3.7869022939438493	1.9263651302106501	1.2119212941141302	3.196653064574631	3.8539257623874628	3.010866987853419	2.1193455424275345
692	1	14.7	4.6	2	4.049865677101316	1.5555904119810657	2.226711677311442	2.2446565889796597	3.5453112400164803	4.370324879893668	1.5884333686839402
693	0	18.9	7.3	2	4.069862932185367	1.9975280683516405	1.5506650191221394	3.1527332027599395	3.199022460083306	4.315747196715838	1.3449464599307248
694	0	20.8	6.4	1	4.546128251329452	1.1142345340566555	1.7911254637630893	3.3197173659300425	1.482334326965464	4.3796260955660244	1.6819706843971851
695	1	18.7	5.7	2	2.998066915938999	2.591781843859198	1.9695455130889574	2.161479542805853	2.640747386926177	3.2405706371359346	1.81280517730393
696	0	17.1	4.2	2	4.676948557957845	2.196899737606198	0.6950180024685788	3.1604647484411674	3.5188226346587337	4.578583927896947	0.8399334203881317
697	1	14.1	3.3	1	4.906227834209722	1.283050179656256	3.0031506918810615	2.8492809825579757	1.4594079275445864	3.8792629062089805	1.7069944672357646
698	1	22.5	7.6	2	4.13861496338107	0.5428556092010655	1.2184769360927645	3.083753014294888	2.1347437011262427	4.689875657396658	0.8530736381374409
699	1	20.9	6.4	1	3.5400311015260604	1.8953097877639484	1.7054314463758344	2.783571606179761	2.9041796188797453	4.263638880271408	1.7318576394259806
700	1	19.3	6.6	2	3.851893873380351	1.6334202100949586	2.5462675013102887	2.569717691058072	1.315736343502072	3.638210518469709	0.3497864148015315
701	1	18.2	7.8	1	3.305501373677778	1.4769625443280452	2.4934867099789546	3.0693213650023194	2.1731837914840875	4.636814163761768	1.0672749472094454
702	1	24.6	6.1	2	3.5932702474989253	2.1807475889986967	3.0035908908672124	1.8892247168869405	2.390536010156507	3.9675539490229492	2.3511387732496543
703	1	17.1	8.1	2	2.6916555940485574	3.190692630035198	2.1414389979438986	2.3264932883312937	3.8069982871702157	3.0229473495961843	2.1084743176827
704	1	19.1	6.5	3	3.198555753928254	1.9579442030838945	2.6611503128956167	2.969349462096911	2.8436857295676203	4.163967941067359	0.9586657122915073
705	1	21.8	4.7	2	4.4774107165612955	1.6885536815023714	1.0479167561026217	3.3779976401540495	2.46827197124776	5.224742213039372	1.7701285057343892
706	1	17.5	2.0	2	4.537183783362812	1.4197036815917188	1.9027475275420416	2.292896862714718	3.064514284405953	4.749543354499201	1.4411257788704175
707	1	21.4	3.5	1	3.5522931796041277	2.9391262904981956	3.5780454798438606	2.256258257295711	2.5629106936955144	2.931948742637417	1.485089577906064
708	1	16.3	5.9	2	4.0060579102469065	1.7906004270140041	1.751432281860354	2.715497034379761	2.787299478027054	3.3353624684019594	0.949195353591691
709	1	22.3	9.3	2	5.924312194687256	0.8300413940836919	0.9080376957181273	3.2474070539085016	1.8358945540747265	5.160587616998907	1.5291935508688246
710	1	20.6	7.0	1	4.533206667049976	1.2369345210438927	1.0857539238005702	2.397492492973356	3.045168724248658	4.142183868505354	2.0049419244887896
711	1	19.7	7.6	1	3.340856677140356	1.879110891825436	1.2584122767820838	3.5600598480801713	3.6094422501145367	4.380570764930414	1.4275585313031836
712	0	19.0	4.7	2	5.8775609192637805	2.1114244094685746	1.8195755397606894	4.393976546440113	4.423040324869347	4.269234212159539	1.5652777317205924
713	0	17.7	4.1	2	2.3205529235530475	3.5206022565470363	1.3509280954806644	2.9750847807181713	1.7541319040642005	2.875863668959588	1.776506449319524
714	1	21.1	1.7	2	4.238595121018185	1.4159644159678724	1.1629689385356996	3.065107386185364	3.9089591664523686	4.306208580377593	1.2919517435784331
715	0	17.1	1.9	1	4.856707656914746	2.1918550066930296	0.30964615164978926	3.7671116442195274	3.4071225333942636	5.065321524745898	0.9746566355605574
716	0	16.8	7.3	1	4.211085546580325	1.8307703165630935	2.5161314815879763	3.154619675072781	2.4195428953871057	4.02485045652747	1.7035982952097193
717	0	18.7	11.9	1	3.7326424988683553	1.459559032259658	2.0573966356649587	2.9277885093078844	5.192765602337968	2.050460002554433	1.8504561645144206
718	1	22.5	8.1	1	4.044782967436304	2.231101165284911	2.185948989568028	3.6499634596632458	2.6256597310425147	4.449721316566737	0.9946079025067679
719	0	24.1	7.1	2	3.965699104791138	1.878299315596352	2.4600485550440423	2.5525793350667563	3.210484136274315	3.6851896139441473	0.9537314337711793
720	1	21.5	3.8	1	3.322506784179192	1.081608604902131	2.3034791447796685	3.162408288549124	3.0381860046523843	2.002186524609738	1.3414173169679642
721	1	24.5	6.4	2	3.942516325003574	0.2417534284331333	1.511304799772753	2.2593210727936146	1.6285638495563595	2.4272453684564073	1.2532486774762228
722	0	19.5	4.6	2	4.585571182329056	1.4647035168393019	1.8017908095359678	2.6655843999877478	3.0788064099796566	3.3605555624326913	1.9964474461612456
723	1	22.1	1.8	2	3.3107152053186546	2.0422724007375783	0.6220085026941982	3.3743583071173413	4.097628649083363	4.051345770117508	1.528955156699199
724	1	24.0	14.7	2	5.363944666784102	1.1636613683910897	1.6166008719507505	4.1876778304939775	3.076343019705574	3.7520599203252942	1.973012118558967
725	0	21.3	2.5	1	2.775932667674523	0.6924788557596204	2.8567083565282854	1.2725980728992246	3.948335833773493	2.357258724596737	2.244249482638475
726	0	18.9	6.7	1	3.4836699960893087	2.1350552206904165	1.1408637131777257	2.7970951118612204	3.642676888916598	3.9031264305656523	1.7655914682801725
727	0	23.3	6.3	1	4.687257402002042	2.0515591324010787	1.9329051015170027	3.993496300141377	2.646594944413285	3.774741778123128	1.7032313608827734
728	0	18.3	5.6	1	4.5083373453557805	1.4402353234021565	2.2232581508275895	2.8622507445309577	4.001906717936949	3.5513753688374408	0.6658531199190137
729	1	23.3	3.8	2	4.244215295091184	2.488937067204125	1.2743982955839654	3.6928799058350994	2.8036945793343766	3.7313071268562266	1.0106118881244948
730	1	16.8	3.8	1	4.150354434559063	1.6721365968142403	1.195645500753753	3.4776222895540947	4.579560800298906	5.288676341637482	1.4258850026397605
731	1	24.9	6.0	2	4.82782992380449	0.9521730788578466	0.40874458345113784	2.5504030578144765	2.2731012843146337	4.214439630441044	-0.2593561208621904
732	0	17.8	3.6	2	4.282014824967371	2.759245368817889	2.8246194582780393	1.9034501934544588	3.609702753356264	2.4309820007789087	2.332365664493663
733	1	19.1	4.8	2	3.956721624632253	2.4292223199333307	3.016682786759806	1.7720374471671214	4.2944832057376	1.9645285207790304	1.6278134003656815
734	1	24.4	2.1	1	3.929981867296467	0.8503770004567541	2.914174923128013	2.503767153155735	1.4980548991041804	2.436055315977599	0.3069633432003056
735	0	17.2	4.7	1	4.391764238080908	1.1402819645537483	2.2959269723296303	3.3239204262395177	2.0570422047523564	3.6942667370063744	1.237506796631729
736	0	20.3	4.1	1	3.2775544198278554	0.24933399808421353	2.2800323804136795	3.280414513500103	3.179023267780728	4.257665034166734	0.8286633856767244
737	1	21.2	5.5	1	3.3706803729287276	2.1808647215150474	1.714660574932525	2.106364642456951	4.999985266797914	3.657402545127297	1.7391460325881147
738	0	21.8	6.3	1	4.871254968965489	2.1166991080411597	2.3387136694572916	3.6048343637959657	1.5407406038080609	4.18337072978526	2.1769152150513147
739	1	19.1	2.3	2	3.023189829962295	2.15553984526492	0.9128456471109743	3.143619685200216	5.287777142933543	2.721430713190018	2.3949547795944173
740	0	18.2	8.5	1	4.286943481147572	2.3354079979201607	1.4409139891769125	3.508043971618969	2.05743239961823	4.827002885298918	1.2450334493639104
741	1	20.1	6.6	1	5.175113435780489	0.9328396046776741	0.19174426148714696	2.971367047806583	2.2201895546045805	4.241739439148842	0.1701197958357299
742	1	18.4	3.1	2	4.814888852850283	2.235931612647291	2.0580246188061024	3.0988450996447217	4.7067761073913585	3.585824557799557	0.9578398678882235
743	1	19.6	5.0	1	3.1809651825189307	2.365330961619697	0.47704334567530315	3.181027470388415	4.956002184893098	4.160278929326832	1.4278632676780754
744	1	19.5	3.9	1	3.426931076369125	1.350802148176503	1.4781640057957863	2.614554560221455	3.01896101713859	3.47711985608065	0.8934509625191993
745	0	19.2	5.2	2	3.582821886273626	2.3880430703388655	2.552115619709263	3.3731596109911224	4.515444247349701	4.1947933669554285	2.2428833819060165
746	1	24.2	6.9	2	3.1990064666290294	2.5107814747696695	2.2689900667351983	2.066833900584066	4.0506228303578595	2.580087855562743	1.4805116981973534
747	0	23.7	7.3	1	3.5620334655438315	3.1635975602141304	1.6201961504388092	2.286821186623538	3.5786645117559535	4.13585002681416	2.6397434100012767
748	1	19.2	8.3	1	4.45268487616136	2.379002989993695	1.5370424366823314	3.56653459960506	2.7634662960435636	3.7418871061094396	0.7670292431019872
749	1	22.4	-0.3	3	5.275760874325977	1.9229360461977683	2.395078211246819	4.288448922524794	4.856684836961277	5.443258400505572	2.5179817916883107
750	1	21.3	4.3	2	2.4643423468403736	2.4251109862047935	1.5232436828923441	2.9364023397312224	3.7150500197078915	2.699048731605685	1.6151696445989858
751	1	20.7	3.6	1	3.3360706920075893	1.7836341870252785	1.5042256756542787	3.614612676849727	2.4257430317627615	3.905417217221986	0.9909224147720316
752	1	20.3	13.3	1	5.495272585136783	1.4340471805470163	2.921683622352888	3.979539607089361	3.6433718856157973	3.1020089080981825	2.3483286162611647
753	1	23.9	7.8	1	4.165111479749822	1.4164048917390415	1.4687462357901604	3.2396747727460857	5.608606215525826	4.719596062606897	1.9427195318119164
754	0	14.3	5.1	1	2.005883466374648	2.137599003298413	2.3791227053245714	2.823360919190638	2.842179700085846	4.3546289201995565	2.1696884020599034
755	1	19.9	9.1	2	2.9645026209562775	1.4068116630743777	2.256849482943107	2.597811943151339	3.0059449384090344	3.5941858913817715	1.7632757481359194
756	1	21.9	-0.0	2	2.7263914287920525	1.2514800271189253	1.8606851952476446	1.6843028800245645	4.146715928656571	3.255696894333877	1.6835584113996465
757	1	22.4	8.2	1	3.419734090351135	1.250417548022313	0.8193301712336926	2.2353813639338154	1.9534499580309208	3.3185095618021796	1.6790081620771768
758	1	20.1	3.8	1	4.917325245537417	2.852593682430102	1.1565939239952425	2.9640515226543642	4.930218612098171	5.414158462534525	2.5742045773989304
759	0	20.7	4.0	1	5.417745693613879	-0.7646950726242192	-0.5170528318978418	3.6569151747362465	0.7230457536346377	3.902203586824548	-0.054782407865872296
760	1	19.4	5.3	2	4.514858587420485	2.50275623182055	2.8521751642988855	3.5175187811125315	3.4254573134274087	3.2239755270675454	2.8769996794105674
761	0	21.8	2.6	2	4.267191284385386	1.567487729767035	1.5054950465718393	4.089853173822966	3.391824740181522	4.904169203643392	0.5879670274670361
762	0	17.7	5.6	2	4.344535641083771	0.8140411895844528	1.2786005445789441	3.884883170056579	3.0120671535455084	4.158112851761226	1.858604319708829
763	1	19.7	5.1	2	4.346265537350067	1.4754676237963462	2.462975194994092	4.817294328409764	4.789230113163356	3.741927795940023	1.6783073433868436
764	0	18.8	2.2	2	4.403333835449745	0.9320343268156025	0.6763323059945641	3.504758215379993	2.2142441299458744	3.63995413885238	1.0365478771198013
765	1	21.3	3.7	1	6.518803500509941	1.1023284035887957	1.337140426697184	4.344811551860824	2.933250436110498	5.070772847632066	1.824525492427902
766	1	17.4	10.8	1	3.150954216042144	2.4086788566858592	3.129603906542831	4.163381783357431	4.65548088414727	3.2461261708689735	2.1596752211688486
767	1	17.8	9.1	1	3.2474033208964057	2.2270086056374	1.8372486921354108	3.064103687464555	2.0019950108997264	4.263054295692665	2.347430237739339
768	1	21.0	10.3	1	3.4213457827709415	2.5876035598868476	2.7028887072337255	3.0457494866327037	4.805226820800503	2.909267823063665	2.9548447051867113
769	1	25.0	4.7	2	4.132937865978554	3.195315932927138	1.6570698451494814	3.5234516825367326	2.4777137675612595	3.414441100298803	1.5297579285104825
770	0	16.8	7.4	1	3.733687326919485	2.2976750005574624	2.48940855967692	2.3759986958470534	0.5771251666571509	4.672146470020981	2.263014995748228
771	1	23.2	3.9	1	3.0590312917277616	2.2346008028544273	0.583855524273637	1.7915590598498154	3.4194014519716633	4.260185006723863	2.208745069506794
772	1	21.9	7.9	1	4.022233372458527	1.088064022620546	1.4293370924762638	3.8422937271260897	4.683187052017928	4.166372742448903	2.0958240441160694
773	1	22.8	9.2	1	4.29872322095925	1.1126983411348832	1.589847881268199	3.48796691164537	3.210926290098407	3.9238844549064007	1.5786348826816876
774	0	23.1	9.1	1	2.617904729797345	3.6811477880650916	1.555988841879411	1.736044531006277	3.197238554806441	4.029225755518217	2.599365904032851
775	1	24.0	6.9	1	2.8920181136185317	3.641755728853938	0.9865491794414532	3.802162687988363	5.098946722963564	4.023836864486734	3.107338348436917
776	0	15.7	6.7	1	2.3984769110708157	2.3741528940593604	1.256244818454235	2.097555432854813	3.530907903935897	3.3423800562291475	2.1840898428418747
777	1	22.6	1.6	1	3.388497950698226	2.05647021075867	1.931527168554093	3.4577579633446827	2.7606706349117753	3.409597020429464	0.8518780405689772
778	0	17.5	7.5	2	5.185818195872702	2.703305228829103	0.9304482115133902	3.6272463539798405	3.8342685642416394	4.677585884865377	1.989724379987279
779	1	15.5	6.6	1	4.928472726993298	2.1401228183639627	1.5762537893922943	2.7147755732140086	3.9343423192258675	3.303130308322133	1.6559143458098606
780	0	23.5	6.6	3	3.626624341026166	2.581888820126329	3.3357278237363324	2.053372589150194	4.404538426969016	2.7979550700749236	1.5508527843682127
781	1	22.0	5.8	1	5.009468698190228	0.5626081710586148	-0.13212754027329598	4.116789652225449	2.5151485994216882	4.383121097834334	1.3837169055629408
782	0	21.0	7.8	2	3.1901816223671595	2.835912824082106	1.5312399402778074	3.157307350126285	4.915135976353422	3.405420006489142	1.6662544947980584
783	1	17.4	6.2	2	3.87147183552692	1.507404784288306	3.624783071388947	1.910982486977295	4.255565942768238	2.8137451307910477	1.388155969439588
784	0	20.8	3.3	2	3.826061262187407	2.353932732863621	1.3123036669232884	2.5258022288190887	4.216759493580232	3.464185670600807	1.9383400931388535
785	1	21.4	4.3	1	3.2530422121147877	0.8716114386704572	2.6455270938420283	2.1864492903208284	1.2273559783689425	3.189278897562582	0.9427692115645563
786	0	17.1	4.0	1	4.343170530858862	1.947813149448501	0.8993851820172438	3.2520648004804005	4.381647801624699	3.8713034553901107	2.073500556748599
787	1	22.6	2.8	1	5.152588843404984	1.3806600753378202	1.7956361843133881	4.485832048265619	3.2716989306788626	5.885802172702221	1.20579148488667
788	0	18.3	4.3	2	3.8744209748388374	1.0507574386429341	1.2708425409698114	3.4624976397970997	2.1871866663557418	4.426227701798069	1.9036817327008673
789	1	20.1	7.1	1	4.942488836722449	2.0979234564659692	1.3003367906438394	4.365427908214187	2.996006938512181	3.9094981330833884	1.9467872384920357
790	0	18.7	12.8	1	4.0350553136442215	1.3633189012967897	1.8143291595501962	3.1969802279902217	3.2845921912399185	3.5493580488944554	0.9935272290453555
791	1	21.7	6.8	1	3.5526807196397834	1.2640641149076066	2.2786413636969525	3.1509035242250563	4.655975987649614	2.8144247962700497	1.7717681188426808
792	1	15.7	3.4	1	4.056872994550815	1.824968880633767	1.108862416627566	3.2402013385557704	1.8505138014855536	4.207171496044233	1.9847295867487165
793	0	17.1	2.2	2	4.918570959002592	0.3317799618197541	1.2600547277872582	3.596882483056134	3.8164120349790225	4.814135580429586	1.6922830880405084
794	1	16.3	4.2	1	3.9707573910667464	0.9198561990730383	4.320677086131779	3.0717849196581835	3.5133633654055396	4.345296410815676	1.2796889365439
795	1	25.1	1.5	2	2.4767970191779165	3.565214448367505	3.399393429374783	2.1854851316985515	4.897479159661349	2.838405878982835	2.5281789452189543
796	1	21.4	12.3	2	5.591909867505056	1.091771772421165	1.0786090369610055	4.191296022483359	2.6743429960036464	4.414739060771453	1.1436304660432024
797	1	18.7	3.0	2	4.377901994160961	2.055770400852395	2.146414219216308	4.321642506317181	2.9867806596413407	4.29979639435517	0.9266346312291391
798	1	17.4	5.0	1	3.1010825121101657	1.4697561460152961	1.0199756663829882	2.469700986826231	2.131999069809588	2.7533879422068606	1.7215646745432698
799	1	19.7	6.6	2	4.002687857582762	1.407752351046897	1.0251317617883215	3.3757652065176376	1.7211893744270663	4.1572170938114805	1.2562948657375412
800	0	22.6	3.2	1	4.904627858260424	2.8748455899835172	2.473145174578095	2.54980513760405	4.76593740871933	3.8262192233011136	2.3991412910282603
801	1	18.9	7.5	2	6.033418516896507	1.6307403885441498	1.6985960103520525	4.685267174561377	2.906506946345246	4.64185255280446	1.1383251585779661
802	0	19.5	10.3	2	3.8773867981880126	1.8932931842013436	0.722644670881391	2.780500405916062	3.371294192570776	4.340929212435322	1.2989393525276138
803	0	22.5	8.3	1	4.885263029597287	0.6533064873681302	1.4622762128956022	2.465395497041182	5.0115683255627115	4.058901117447358	2.1026243393475896
804	0	20.8	8.5	2	3.497425960589024	2.1540204742237616	1.5833453715543488	3.7783518672260206	3.6588519528741985	4.32779913245199	0.0693364303496471
805	1	19.3	5.1	1	3.761928105461295	0.724447899192628	1.6616732726482653	2.366074772990769	2.6758216920288946	4.173430861479447	2.0731347204112196
806	1	23.2	5.7	1	4.207604259323188	1.1738832112903932	2.1722703839090056	2.3465169398953973	2.522170804042527	3.5232068198762354	1.2419110069535944
807	1	16.7	6.3	1	4.60495275255711	1.8772716153182332	1.4649355857442365	1.8754963534158244	3.566780374405699	3.352695909778073	1.0153692271172425
808	0	20.6	4.5	1	3.276127395104454	3.001440444304885	2.2579553292357937	3.1794033611152144	3.2883517682725825	4.407610322488244	1.6271097526642053
809	0	19.2	13.1	2	4.988717110576236	0.6759714369368179	2.190366112939905	1.9322981664672336	2.13101146379094	4.197541940437539	1.3644024022136931
810	1	13.8	3.7	1	2.2482013744700255	3.4242075588611427	1.3237685526516654	2.167033376413775	3.5522205540863223	3.107234224011011	2.138296933954897
811	1	20.0	11.1	1	3.658068563021131	1.4478940894350214	1.3887151232377635	3.1586420607135937	2.2266834979605292	3.8557284906121594	1.6532095568983465
812	1	16.7	12.3	1	2.3852168377332283	2.441806408128639	2.8408337700349207	2.8221063432911784	3.741819687535952	3.34528153582314	1.760924764111694
813	1	20.9	7.2	1	3.234406632187316	1.5562381924346638	0.9596032431686295	2.7401869678295725	3.2315464365563438	3.989405882897646	1.2667633086232701
814	1	22.3	4.7	1	3.7421309490207832	1.0368695077723102	1.637873975001306	2.1481545889574822	0.4514421369605861	4.757613594918573	1.481239737830122
815	1	26.7	3.8	3	4.025374511580382	2.0970842098308093	0.8781974568674792	2.501872948827457	3.1291975382555397	4.881113610209933	1.3684098203271904
816	1	22.0	10.6	1	3.5991391483456887	1.565333305814545	2.007924536249409	3.669115080323187	3.7104556459475924	4.19711162211697	0.3744035405192989
817	1	23.0	2.8	3	4.051814024658164	1.0812269354231265	1.8219273845765929	3.1395200323662893	2.203164209916456	3.7142672928766345	0.928541996755657
818	1	22.9	5.9	1	5.075047326432023	3.2941184017685963	1.7583456389355947	3.10922409376392	4.8248545833647185	5.109244575839974	2.1406167264281817
819	1	20.9	5.4	1	3.345739675176835	0.30045165880187485	1.6481325964053504	3.2365947575968255	2.3967677304617956	3.4956749427783023	0.809251117342398
820	1	19.5	2.2	2	5.251696371757978	-0.08501123245944386	0.8025739539055464	3.9873638022119966	2.323334931125299	3.943104793844323	0.889458487617207
821	1	17.5	7.7	1	5.927193835063105	0.5648897836214386	0.5223868326089565	3.7871914144343233	2.123706426192074	4.6493233248386	1.4354575647991732
822	0	24.0	2.4	2	4.668903307463561	1.1661782357725898	1.310426853727809	4.09746432814687	3.174111153666403	5.745306920259133	1.0602360174067376
823	0	21.1	7.0	2	3.965160871822224	1.2303157963581814	0.42725167999750613	3.3260513448236444	2.830481868683707	4.249490214564775	1.7248979243170313
824	1	19.6	4.7	2	3.2403864483702884	1.5907130532600966	1.0838878394503093	3.6956027348117324	4.028498424267198	4.65982881858252	1.415201775241038
825	1	16.7	5.3	1	4.221305955072309	2.208974831272987	1.5575780764399523	3.4161856061508145	3.276238450564326	4.399581428872788	2.5246486847774747
826	1	20.3	10.2	2	4.193494874620904	2.197201078714517	1.651001804302422	3.546412547104561	2.3376347224784038	3.6181632986809467	1.2773854998601402
827	1	19.5	7.8	1	5.127727489282048	0.8284632730274732	1.9161274797408103	4.154595933451777	4.563899710584935	4.750519774798476	1.9567195983567007
828	1	22.8	7.9	1	2.254497847082971	2.772513746578394	1.8158797595445075	2.448600828800796	4.668044823419021	2.8720212764011013	3.2180587863537653
829	1	19.1	0.2	2	1.328430366951192	3.33578130753157	1.385703793427786	2.105476144617878	3.421567104024413	3.6189442909119705	1.1116511728362675
830	1	22.9	8.9	1	5.50577861084842	1.356302336717103	2.0807275221231416	3.519729430134807	2.6710748453997764	2.5278596980093484	1.0923804146614782
831	0	21.5	6.6	1	4.0948920223048315	1.876105741828295	2.3562751647087747	4.022081096864943	3.6918270375882076	3.2341273063701506	1.0872615222281101
832	1	25.0	3.3	1	3.820572513384164	1.8059806351828196	3.04709143099847	2.848610202394245	5.510080338270392	3.762391291073905	2.229303098617054
833	1	16.1	4.2	2	1.4269226553357228	3.7667902932684316	2.262161002151763	2.0462338467229797	4.714983619660401	2.8724525421427987	1.7987058598667944
834	1	18.4	7.8	1	4.392251517464675	1.3436336165871476	2.6143328276639743	3.671176920550594	3.026074205425516	3.5249682666813404	1.342523171108042
835	1	18.9	4.6	1	3.4309698154503128	1.787752008939262	1.279948484048532	3.8519975348601143	3.4510289824959672	5.020308501696663	2.1484525742737
836	0	20.6	6.7	2	4.864381509994119	1.5627187316729052	0.797542637839151	3.0150981331528945	2.194677081437985	3.392213415273252	0.8978572922485984
837	1	23.3	6.4	3	2.6769970893849058	2.406744938808829	1.6881999569045845	1.5024004860570743	4.770734464045688	2.692949212552995	1.6497447626213586
838	1	22.4	6.7	1	6.098790088053642	1.2993374459730025	1.4189701553817449	3.674756012420602	3.5319674333943034	4.773676656743161	1.6354208282062501
839	1	21.4	4.8	2	2.761492882111334	2.1311918362785747	0.31317920636619667	3.009020708335487	3.69427097820274	3.8173483922113602	1.6371204217346893
840	1	20.1	5.4	2	4.608736211733927	2.759228369305686	1.5137344191113073	2.402973129430551	1.807171223551481	4.295728654514727	2.1514513586185333
841	1	19.8	3.6	2	3.3016006659858084	0.8691021230265705	1.2417743395910463	2.664169757063644	1.604485170663151	3.8992335330808077	0.6699075466051675
842	0	19.2	4.8	1	3.4371259938372596	2.8250266967390374	3.4289177174226575	2.8634633113913313	4.1422054072449725	2.68359541874961	1.67449906524734
843	1	16.9	6.4	1	4.195207814443019	1.5352450518572527	2.419321672951989	4.11464371715732	3.4976383472884605	3.3032985917272786	2.064553417349496
844	1	23.8	6.5	1	5.027595500736721	2.297682405456296	1.681776449121523	3.8543522630417897	3.0935049415188094	4.211044854645842	1.4985263346417768
845	1	16.1	10.5	1	4.414087819347818	3.031153163735218	1.9647768151110925	4.086843276243179	4.875487604612207	3.8947072695954166	3.054587521653448
846	0	17.6	5.3	1	4.9039289314313645	0.838014633226821	1.1461454515045726	2.6092493297065973	0.39909196696034455	4.417152040057489	-0.002709955986827328
847	1	17.5	7.0	1	5.990301765494239	0.6178824864020622	1.7748735522638825	4.991628489712473	2.607450862272188	5.400227364955487	1.3704399317240268
848	0	22.6	2.7	1	5.457081502821805	1.9187021522078458	1.207426513290188	4.4395362942660945	3.870871470114631	4.971220220040953	1.8416453226090113
849	1	22.8	6.2	2	2.6629783421534494	2.355972463958136	1.8773376058797715	2.5224858699885035	3.428023503164111	2.604342176746063	2.1960709249515094
850	1	21.0	9.4	1	5.400070021251148	-0.3851802279519143	2.0865589547864354	3.0838774969820393	1.6585740515347693	3.462704964072956	0.6008228462551759
851	1	20.6	6.5	2	4.779530076854122	1.608628258229454	0.09314244439455388	3.199434423977488	2.830481508438163	3.5304297099217092	0.9367916984417058
852	1	23.6	2.0	1	3.780872352166885	1.7246417703862125	1.2348480652622675	2.600421807251209	2.334986611401881	4.448660386895561	0.545093446986773
853	0	20.9	9.2	2	4.138970171613211	1.8894898558004107	1.7280585944238682	2.938574995417706	1.7662937972827626	3.3125021371754024	1.4966446557261848
854	1	20.7	8.2	1	3.8055506790515126	1.942123000431884	1.0911886471215952	3.183190399868587	3.0382676997526437	4.111553866164592	1.9519043238748057
855	1	19.9	8.1	1	2.2611768173505062	3.3717226483187313	2.0598156944876913	3.223953474976809	3.3347045908450226	2.651675735319561	2.1076421606665603
856	1	21.5	6.9	2	2.6671602638676783	2.2856610733579967	2.0136303449554562	3.2737416026522896	2.106682703567537	4.074574765971857	1.5795476600907834
857	1	23.9	2.9	2	3.2443506938850355	2.606761064787217	1.5812246016590417	2.147209544462237	4.098694862757573	2.3640638873548796	2.5570365027019992
858	0	19.0	7.5	1	5.5033784653624185	1.5662259194293517	1.1987643063792015	3.4141757441423253	1.940142516344366	5.217749258192054	0.45263862604749683
859	1	13.1	5.0	1	4.335956080059683	1.4916129940848863	1.4540607765726155	3.3299926396542974	2.5838301983203067	3.616428495568869	0.9746225785767539
860	1	21.0	2.9	1	4.119165231657433	1.2730739584335966	1.9207750480094554	2.935587087920526	2.1674161163058603	3.757007395424216	1.5376048521598562
861	1	16.0	3.3	1	5.0566811175235955	2.278956488487489	1.9456399850746768	4.229901950313637	2.799098234675353	3.9992969106321046	1.9654404375066599
862	0	16.0	-0.0	1	4.196051255954621	2.674380674914473	1.2821589248432441	2.8196668293825486	3.4875797249149265	4.1700139456990035	2.2830015863391164
863	0	20.4	4.7	1	3.3996420563410874	1.7212091196449242	2.604504918198984	3.481322560239592	2.8473788754865743	4.432779655129438	2.7168736363037884
864	1	18.8	5.4	1	5.28646036073954	2.0038184999826973	1.0917353013022395	4.947185088605279	2.8110781398002187	4.974680262411315	2.3482682830842743
865	1	16.4	7.9	1	4.582474137387477	1.708531647288476	1.5594570571413473	3.120729106516639	2.642372944015939	4.899715270153712	2.283416878123102
866	1	19.8	6.6	2	3.432722140710834	2.1318906431800944	2.689942980675595	2.2492913039277043	4.927777374553591	3.1271647073657665	1.3702779637728717
867	1	21.8	6.7	1	4.292045956986374	3.554424093486168	1.8545564154559004	3.8195853601849263	3.7044921225638343	4.659810130095009	2.3437698129666904
868	0	23.1	5.4	1	4.837365186946619	1.016518771434383	1.7473618117780363	3.719562040747921	3.9425089263225583	4.404113027643648	0.6975628058232799
869	1	23.1	6.6	1	4.049485479014204	2.138850400347173	2.4049398440081844	3.24236226356614	3.7550170900856115	2.531505695544035	1.8000242335073922
870	1	22.5	8.9	1	3.902291165938313	1.9704555760166167	1.713875856103471	4.130792701965477	2.4304351736851464	4.163164005032935	1.1092529053664861
871	1	21.6	1.5	2	3.2898220666871527	1.113954823422743	2.200971949177079	3.795519466544227	3.4551018242165017	4.732256706773478	1.2739953938806785
872	1	17.1	6.8	1	2.7017996893999245	4.091144702762161	2.0826967182410807	2.688417610019313	5.587065492820631	1.528864018374216	2.719180384933793
873	1	21.8	9.4	2	3.7637950272883947	1.1464571069592564	1.3905630994447957	2.7698357202791883	2.8706973882289684	4.100089394712629	0.9172527016932893
874	1	22.6	8.9	2	4.265337036446085	1.4848193085011048	1.378169889211581	3.1758995800240846	3.432760702860759	4.3829658457644225	1.814332025494341
875	1	21.3	4.0	1	3.7328621278414453	1.8059985378496075	1.7187792309085452	3.7947896813218662	2.802692668485062	4.055578493072027	1.8081752115258771
876	1	19.1	5.8	2	3.9307670613364003	2.436120963914177	0.9261140444253757	2.9424571559698434	1.5300502910900164	4.933265987451892	2.144953503837105
877	1	21.4	8.0	1	4.161849005849872	-0.17934557698092668	-0.08767425038665921	2.603359733390269	0.7238735680149211	4.046217373593711	-0.6873120169615259
878	1	16.4	3.8	3	3.200671744482491	1.4287005268819717	1.8226577275400992	2.8825114341174825	3.098762745696658	2.485833305961651	1.8129345730508093
879	1	22.6	8.6	2	3.867092769172737	1.459626393786719	2.456978079226683	2.7233268714675747	3.791290811728466	3.612312915878557	1.6214542403057641
880	0	22.3	8.0	2	2.9738078446590266	2.560900450781511	0.9379497317704427	1.9274389201922786	3.499046874527274	3.1893471004397353	1.9857894569211145
881	1	20.3	10.0	1	3.2415668584291986	2.014067552643602	2.1517804265741227	4.8197398772906475	4.894943411974114	5.188537189082564	1.2128414123613123
882	1	17.8	2.4	2	3.4760993538238947	2.477050502087423	2.7474989496424356	2.505843010947807	3.5550616388381786	3.0826202198952894	2.093919101348508
883	1	18.2	10.2	1	4.98055188007503	0.9001294049426681	1.1194269174029385	3.2773593872518636	3.598395874790835	3.9514070205542535	1.224314827785384
884	1	20.8	5.5	1	3.329303325014216	2.7645011680323357	2.7367657962054635	3.523967561164243	4.668295364474318	2.7104563606481156	2.105852906718596
885	1	18.3	8.2	2	3.0886430919751104	2.7792464961477403	1.3499421881102112	2.5635760493282627	3.27952757694047	3.088958629908401	1.8806199345668024
886	1	20.3	4.0	2	3.033411733101745	2.2523212922662434	1.038611580936531	3.840991769544023	3.0515965872533894	3.54557866672268	1.0552358585597452
887	1	20.9	8.7	2	3.47368995117081	3.4818388499157127	2.668136139837478	3.9232424314461847	4.596777929988883	4.267872199106964	1.944391240130642
888	0	20.2	9.3	1	3.8579603250029666	-1.1565003737385986	1.2756726241158427	4.339202621537988	1.2687747243442447	5.723975908595905	1.3141660833782371
889	1	20.3	3.8	1	4.023407305747046	2.226794015252608	1.2926816212001266	3.800665606543766	3.7766658461331373	4.353953450539722	2.1186653779498053
890	1	18.1	4.1	2	3.4552534122719134	1.8491260163740546	2.280011015479298	3.5758135538094438	3.2022041362143865	4.136736795367966	2.36804527140564
891	1	18.4	8.6	2	2.2812703858122036	1.9672331257267062	3.4225266018740026	1.304176423074904	2.796016769588059	3.1630469047866923	1.805210857527317
892	1	22.7	5.8	1	3.0466369604902743	1.6955571574793002	1.7560883264354248	2.5971437554579104	2.5306768676939724	2.934550146500171	1.5854081970539151
893	1	21.1	3.3	1	3.859710618965075	2.097335500601349	2.221674900206438	2.4866122591734756	5.599842463492179	2.8573130138092218	1.9282836615617391
894	0	19.0	4.8	1	4.259576104343332	2.6103148302515273	1.4613408051817462	3.253084338161389	3.0265031196715317	3.6231201251105127	1.532788888554643
895	1	21.1	6.7	2	1.2444175001795483	2.310881861711606	1.8318553916105682	2.0976328005244413	2.4850983348328946	1.8829606376008914	1.3759888273622634
896	1	24.2	10.4	1	4.935374464025962	1.9701379126708616	0.7451701074101114	3.7882799224287536	2.6299846569099374	4.396010103918163	1.3719049413257745
897	0	22.7	5.8	1	4.48752100164547	0.16718025494114297	2.2655689180754544	3.9829271697200097	3.068777946140656	5.192050283947127	1.2333722735714638
898	1	17.6	5.3	1	3.2096036988515166	3.311614515257828	3.7717316457950383	3.125746622697016	4.098924560313172	3.0788164611626607	2.250115679926685
899	1	17.2	0.6	1	3.8886098680731047	1.341755279713114	0.280831260352584	2.999746606293412	4.546598400724051	3.7306521988863888	1.4585705567378304
900	1	24.2	6.4	1	4.294355568978221	1.3786325283223766	1.3921937705492509	4.205881192335277	2.6179493949710224	4.165029720849683	0.9493702597145417
901	1	18.3	12.7	2	3.4951097634468256	2.150121653203133	1.090804291720917	2.18533049879246	3.181579499308448	3.023163180733133	1.651829256899728
902	0	18.1	6.6	1	5.752904819646013	1.6035971860318659	2.2680737973122382	4.294301480009894	3.978904166556814	5.299481821006741	1.1033821445039427
903	1	15.5	5.0	1	2.9565735900414754	3.2287319728163215	1.4347187108131658	3.3057232997490797	4.1791245593539115	2.5184419801721516	2.624499357966074
904	0	20.1	7.3	2	5.241935302080284	1.608004994639925	1.7389048083978402	3.6312917794689543	4.0645125331488074	3.950229707057548	1.374955158227854
905	1	22.4	3.6	1	3.1865903197767698	2.2683496986814644	1.6871129399746916	3.2032787203709128	3.312909013404548	4.080434347904839	1.5387880615775247
906	0	19.1	3.6	2	3.633294804885023	2.8130180346790974	2.1401967605730197	2.958523268561952	4.336908000301618	4.700906207867513	2.1928995765349146
907	1	20.2	4.0	2	2.5833985120587055	2.635688640491245	2.053469973542417	1.9746142248323137	2.7254003772131337	3.3660651767643412	2.5430126344695463
908	0	17.8	3.9	1	4.4414321882228665	1.967545134421421	1.718892685465407	3.3102425911731266	5.515595772363436	3.395369644947617	1.1212317269669259
909	0	17.1	5.9	1	4.410047156974393	3.1004984437897156	3.6299457951225955	2.13957823221509	3.4895801279569616	4.022446186107916	2.60611190082121
910	1	22.6	5.9	3	3.4991261784761134	2.6436249212163707	2.241941980691768	2.8957705528156112	3.750290632127112	5.049692087904183	0.652752129682422
911	1	22.7	5.1	2	5.756835391826909	1.638918249876537	2.9192331133147382	3.3216489468004164	2.0027241726687337	4.53892252662433	1.9367563271813397
912	1	15.6	7.4	1	3.635524422637419	2.2060335812731253	1.892797104626929	2.4115408249070422	2.717796816636585	3.422330579228709	1.80501674352125
913	0	24.8	9.6	1	3.970059603360411	0.9213042977476148	1.3741458561869035	2.480552649915366	3.520186085538062	3.356785555257014	1.2039607837418118
914	1	15.5	6.2	1	3.995598458323523	2.011835775097071	1.437837198865583	4.858831540159889	1.5981283815117726	5.980789120059276	1.7348606500668855
915	0	22.2	6.3	3	4.292944813900283	2.459537639233585	3.0307273916617197	2.3703168778669417	2.5668572651640504	3.3061978133660217	0.963902030762186
916	1	25.7	0.1	2	4.0327745915912345	3.4203049065824613	2.2031349473217303	3.3260978509200867	5.980289672485448	3.967934027047737	1.3175681068178668
917	1	20.4	2.4	1	3.954171698613277	1.9308976144138563	2.236122163439857	4.880940820080416	4.227839095497501	3.563865630247909	1.5558692332400157
918	1	17.2	5.3	2	4.844707299709486	2.07561668419789	1.5683345091170882	2.9370237491038735	3.415591136102303	3.6675269823873795	1.1421262835216655
919	1	21.1	3.1	1	5.671880575497778	1.0151794726081593	2.8968084208962352	3.6879811586714375	4.966898375661265	3.9998161160094474	1.131115337977278
920	0	19.3	1.7	1	3.5060148565848905	1.543303614915997	2.0721505741086697	2.8247375813367874	3.202152524285152	2.9824203304362014	1.9028992039033876
921	1	19.4	2.7	3	5.155940343864594	1.7198042971748384	1.5925698723965274	3.2148526519983274	2.4352848964758183	4.667425508729108	0.6737715345959211
922	1	23.8	5.4	1	4.667066530317721	1.5912539135572383	2.591210286546249	3.417588989865292	4.551198119608342	3.53398686667096	1.8532942448192957
923	0	19.3	6.8	2	3.083351648814175	3.686400099461442	1.8503818691872163	1.670500948984486	5.1666862030940965	3.7310383904279156	2.819673102941257
924	0	19.6	9.0	1	6.18341083005192	1.152747525187395	0.5200891598164956	3.9063703547304742	3.7013262576758277	4.755338012611261	1.2411157669228217
925	1	19.8	6.3	2	2.964278907742102	1.019441322577474	1.2446089764703254	2.4491846245330966	3.336179723804996	3.805896816779264	1.6206178598851881
926	0	18.0	9.0	1	3.2248601480789585	1.3462472092841957	0.8997456649900141	3.7653839464889916	0.8262630037367087	3.7016284864611433	2.1852020349469927
927	0	17.4	3.7	2	2.955945031787662	2.965473254227872	2.426035009142081	3.334499540372929	2.85471820037014	3.789858393485877	1.1077372619336276
928	0	19.9	9.4	3	3.826941213061817	-0.3981087990228698	1.594694702947589	3.538599754373751	3.4383982796881214	5.3749499800765435	1.5152183301446627
929	1	21.2	5.0	1	4.000283042343807	2.3510006725089125	-0.2430411124177989	2.528869739171274	1.711936638223057	4.167928722095552	1.6193866350647208
930	1	24.9	3.5	1	4.3845949364621	0.4182276414214827	0.5722693746589411	3.9954261882824533	2.602573999175961	4.455293525052809	0.4171555571603134
931	1	25.6	4.3	1	5.029505860602927	2.991448741706148	2.4394396415959627	3.2612623256035085	4.007982518690562	4.1804983591512945	2.493618813074976
932	1	19.6	6.0	1	5.010787267996678	2.153160596846143	1.3766318459087357	3.207652972355731	2.9150163626956456	3.3206437733387517	1.5647138512817238
933	1	21.7	3.7	1	4.046527133810651	1.7223117056954433	1.4103757176303542	4.288322208295085	3.8186894885241505	5.46729432567178	1.269559971351371
934	1	15.1	4.3	1	4.380453824711097	1.9287681933791307	1.3822112757723435	3.36969295768686	3.2531875068001197	4.749082305317967	1.339461139020529
935	0	20.4	10.4	2	5.586811613062267	2.1353590453791083	2.060857440948338	3.8522148885419787	4.1066173790665275	3.8303068795737416	1.3498824305376274
936	0	19.8	5.8	2	4.878110044967258	1.619467690988798	0.5159594727065333	3.5620484827563748	2.879936616303314	3.9703180742767805	-0.15189157608655224
937	1	20.9	4.9	1	3.2614480765308054	2.2975908645453336	1.7741889284611787	4.178791369030782	3.590725018462803	3.1235127998618593	1.2323187839769454
938	1	21.9	7.9	2	3.771764320672435	1.6851444343535469	1.0572373069522152	3.355784468637904	3.072279721537344	4.52257415716246	1.3634910791638413
939	1	21.1	5.9	2	3.0347665193227735	3.1177823148728843	3.568126064563721	3.9836910722458363	4.247695571748106	3.472637630811115	1.9515184620818875
940	1	20.9	8.4	2	3.9754589253191814	1.8285939263631201	2.850446703183567	3.7548032382292815	3.7136117430868842	4.1484445379842265	1.6798122442537338
941	1	23.1	7.9	2	3.676639516287514	1.0860952217646038	1.5866981737043253	2.076016862553213	1.8595389721668445	3.8318323310940383	1.4202013419705446
942	0	18.0	5.9	2	5.080060133834095	0.34516938844102873	1.2027193415400288	3.823925088364474	2.723824862701905	4.615579208008379	0.6784419757766832
943	0	22.2	4.6	1	4.739802458536858	2.4934258174252415	1.6397268828139513	3.5086766351930416	3.6376931359446587	2.5251209252444147	1.7205971200574217
944	1	21.9	3.1	2	5.452918264555679	-0.5653572357831753	0.6949777394732908	1.7037595734033952	2.7098653413415708	3.1501362606673875	0.8000654874331964
945	1	17.8	2.4	1	1.9958851900513577	2.9947119537364193	1.4939286098193396	2.431247141650768	2.557733392769702	3.1923286194126916	1.1542043180038686
946	1	24.6	4.4	2	4.620393396973523	1.5810193598816147	1.4368453184338401	3.1860842195090076	2.7970748211804777	3.7934120644713927	1.3491285357310534
947	1	21.7	3.5	1	5.918637087729917	3.0030584661537034	1.9260722493890092	2.9947063738076594	4.999308445493208	4.340043091928128	1.8641579791324905
948	0	17.7	3.7	2	5.655538795254029	2.7340587814624886	1.474794806078709	3.008450497506538	3.637523026559703	3.1417010378918295	1.181292472811972
949	1	21.6	5.8	1	5.594021279299548	-0.5696988994199823	0.8802131877866273	5.173471568450651	2.0904169742089134	5.738204837953469	0.4038514276391838
950	1	24.2	5.9	2	2.2390031175412246	1.6703476511033013	2.681645887761773	1.86635960365754	2.908344449814998	3.1326656416732104	2.5969097959874947
951	0	15.2	8.7	3	4.016070059975797	1.1609930006161184	1.460257137351677	3.035068947134814	1.7613015740829225	3.4098545752949048	1.0685134118658595
952	0	20.1	3.2	1	4.147121050989568	1.7872075460896122	1.609820762738139	4.501029525734253	0.965250978243887	5.932787687198237	1.108111467441597
953	0	22.3	5.2	2	2.69271982619828	2.80118360213911	1.7827791455351396	2.275760546115223	2.6903140582989495	3.8909785323502533	2.067353117264994
954	1	22.4	7.2	3	2.933637877670531	1.858046232850194	1.611383881695773	2.670668029699032	3.3583196017162726	3.7330243550657722	1.2235593805055591
955	0	19.7	7.5	1	3.673628925438458	1.7176033123412158	1.2691684451429794	1.6918853327532575	3.566969365490709	2.6882249074010445	2.095011295811504
956	1	17.2	2.6	1	4.604813167449782	1.6071729059961704	1.69916691416471	3.2221918088062194	3.9895547455017693	3.2225794022008047	0.6193403784164032
957	1	16.3	2.9	2	4.60775846254876	1.2204334845253197	1.7185752486622752	3.80373325968863	2.195201631939231	5.447991597399462	1.620085036586089
958	1	25.3	3.7	2	6.223680309898634	0.3072333344312739	1.876719646317113	4.35188220561564	2.223048536864957	5.006628680759709	1.0890241286573819
959	0	22.2	5.4	2	3.917571103935745	3.360932519152433	1.0093025161742313	3.117333064184749	4.1703202606590395	4.715484793350396	1.609785508661362
960	1	19.5	0.4	1	2.785949179932108	2.7507580932829256	2.3064496848612768	3.5963267846871703	3.1266779388890757	5.456069091789825	2.3014247816853635
961	0	18.5	6.7	1	4.431795472030254	2.0910612294835595	1.9454371949927955	3.236060842907829	2.6361301335798615	4.71560812964014	2.4914926528315036
962	1	20.9	2.9	2	4.061916831828262	2.145772980354753	1.2635867850724027	3.284010828566911	3.731232512427336	5.098667161180735	1.632426194731577
963	1	23.1	4.2	2	3.496484666884689	3.0931704470997285	2.4773414246384546	2.8912796703857184	3.839736031979444	4.093589901646812	1.8114371221654213
964	1	21.2	6.9	1	5.090351091217651	1.0787727678540961	1.2180107756173737	3.8596097805161254	4.169594971245744	4.689568234673654	1.0990709362857896
965	1	16.9	7.9	1	2.997121802146445	1.4654609327065327	1.725191590775672	2.5969351773337532	2.5871156812976217	3.919128890653942	1.123061710178418
966	1	22.4	5.1	2	3.54661558123533	1.5610140812153364	1.7773083244562842	3.8865697595895745	3.1439541648077722	5.557789121817022	1.2184055805873284
967	1	22.4	8.9	2	5.204417000536342	1.3485155583817647	-0.6322531413964985	2.4677414177884587	1.6551232838452394	3.7728569162303414	1.3391100955095745
968	1	18.1	3.2	1	2.7402447544428177	2.4479365654453655	2.3959600427218533	2.884761676439652	4.869040668167212	3.750536093455903	2.102466058554853
969	1	17.9	3.3	3	2.3416243345123195	1.58085868131637	2.41796958821793	2.3917733416350737	3.1821936373482376	3.128151072283622	1.5736695023675469
970	0	23.5	4.4	2	3.537355216847549	1.659405130024136	1.874111625478017	2.590642773703128	4.681664490095033	2.2491227510215603	2.381417423482417
971	1	18.8	6.6	1	3.8411513522499154	2.179550806314757	1.3967541724976569	2.642805725587958	2.8627563614891036	3.1636794509522606	2.316833478771019
972	0	20.3	5.2	1	2.456325372094006	1.9061658913233108	0.20289316227193188	2.4099699374124937	3.559638273220432	4.067430142004389	1.8617209491269224
973	1	19.0	5.8	1	4.5281087115376115	1.7491641606512127	2.5605514393412916	3.275391909944405	5.022177123437991	3.5684640650086585	1.2468283083705312
974	0	23.3	6.7	1	2.258142077732759	3.479945872057778	2.743479671997531	2.455620954062517	2.865744817139631	3.5559252623425386	2.1793553968054282
975	0	23.5	4.9	1	3.7310864699163875	-0.013693927043874954	0.8287753081155832	3.487076982652408	1.9611088674364694	4.24419701983283	0.8802828053935124
976	1	24.8	11.1	1	4.40813939732478	1.3256146004323308	0.01999163991296049	2.9432563587975675	1.8961303302994492	4.495401717012005	1.0516056207250237
977	0	18.5	6.0	1	4.422295540482985	1.4622428126207005	1.2923797685139111	3.804810254618406	2.8266141366614703	5.501977577457872	0.9026067332945055
978	0	21.8	5.6	1	3.5301095367669255	2.824185161928877	2.0250415591144133	2.7165924434901476	3.2000721254340663	3.824505230552373	1.2896665185214753
979	1	17.4	13.5	2	5.0107459475457965	3.144763609489942	0.6903263655654133	3.930735542037541	3.3651805482603843	5.1984320311261145	2.0363901779002185
980	1	25.4	0.9	1	1.6936922684713922	2.9711339734851925	2.6802679144968335	2.7201930163990573	3.135189173199728	3.9325040961481763	1.9159500648395955
981	0	19.4	5.7	2	5.029131397276222	1.1556500737393647	1.0130196854289775	3.4571507112427255	2.8826364357395784	4.803713174516069	1.3438548453066839
982	0	17.6	4.7	1	3.2481111820359714	2.6000642701190007	0.8266986037550251	2.2841232431210563	4.726003882139657	3.1191920531093453	2.425236572009937
983	1	17.4	2.2	1	2.174671810507455	3.106028612947597	1.101688137457309	1.4134531845519318	2.1473184764565483	3.4233237804079497	1.7484538318248128
984	0	21.8	5.1	2	5.9303684052168775	0.1997502912440956	1.6220293314417453	4.404307974245406	2.465216898034914	4.350494078833464	0.7833198727349874
985	1	20.5	8.7	2	4.978512175344114	1.3158474524489687	1.3958560931025152	3.9616951939408565	3.115519372435759	4.327081647543312	1.0868783537682671
986	1	20.2	7.7	2	5.870535465644413	0.9558561728232514	1.9315872473756872	4.236781515192501	1.7899310949655856	5.246482266847625	0.8475389021392357
987	1	20.5	5.5	1	3.5555589018575406	1.1036258434600348	0.7220859879886816	3.165248229148004	4.352102358822472	2.744081042329259	1.9299083512132729
988	1	19.0	6.7	2	3.518382415548585	1.482876143384642	2.367216356160779	3.320656339817333	3.28755752667152	3.478192944206575	1.411741703774227
989	1	23.8	8.8	1	4.33944986788854	0.9438960709283228	1.6326261712204877	2.5085532072835277	2.4837687030741797	4.072074230428475	1.8659713078299835
990	1	17.5	8.6	2	5.388109117110653	1.192878933701586	1.6657432535386159	4.6124474271468925	1.5085761444457921	5.427324965227586	0.9339401264704302
991	1	21.1	5.3	1	4.820426493737312	2.7334811243752783	2.249575904672622	4.753143554427398	3.3657502268027093	5.524503777139227	1.655666430367333
992	1	22.0	7.1	1	4.521926878614148	1.9517723851570628	3.0708879473736417	3.7217120469816978	2.80773124256318	3.5484394232353016	2.037506770295127
993	1	17.4	5.5	1	6.009250070508438	0.5849815142687467	2.0367919497926623	3.7524606606567867	2.9687313450337425	5.792625799187954	1.5744831973075668
994	1	14.7	6.1	2	4.516544421823533	1.6407866482362967	1.451246040550715	3.79861454153536	3.1823776375153963	4.246710209779365	2.6965272395521342
995	1	20.1	8.1	1	3.2038821038920657	3.486596430381672	2.5869742033618865	2.561479769906826	5.500907380821436	3.4017613711969297	2.083442588455307
996	1	19.2	6.7	2	4.444165190194279	0.9521080639836427	0.49222119931766173	3.062633005881892	4.266128628179849	3.4761142824350335	1.5627013550490219
997	1	21.8	-0.1	2	3.746782876697748	1.7546381408090201	2.000375638817082	3.0614960696781157	5.051768286692463	2.945528738620168	1.580623982746205
998	0	17.2	4.9	2	4.860814042800459	0.7138216225154095	1.37980225487547	4.071615505271069	2.7344563028068474	4.35754622653856	1.3261969044029782
999	1	17.7	4.0	2	3.8302831553056653	1.4762470937497831	0.5644630242468545	2.8717396714111123	2.2159448374458086	3.9414406348782345	1.0923502068598858
1000	1	24.8	6.4	1	3.180865300089454	1.5534747186583293	1.898017123607925	3.4753798712612713	3.102654069912085	3.675192567721332	0.766186437769198
1001	0	18.7	5.3	1	5.580777314855815	2.163722556517025	2.244549976406899	4.382250819197926	4.248390012564291	4.273179694759859	1.475661205752084
1002	1	17.4	6.4	1	3.10663922850463	0.7243549121092148	2.6983141406309037	2.7278660020244527	4.995520099571469	1.919933634007899	1.1765538068750556
1003	0	21.0	5.5	3	4.7967423874518715	0.7954114555861442	1.3457133806581032	2.961780323130478	3.104090340457158	3.9253798229053567	1.8120390427449005
1004	1	21.0	5.2	2	3.1284790244712473	2.574926104517853	1.6555949272106405	2.830380511812514	3.7737005820017195	2.9552586258045133	1.7354028442552243
1005	0	17.3	8.9	2	3.7941337310237615	1.6378456353528639	2.089268294982326	2.939926162379044	2.558255826042962	4.169352509973797	0.9426216243857554
1006	0	19.5	8.7	2	2.9900667184168337	2.9756630148228673	1.1032702743729468	3.2059829139856433	4.01682204632844	4.158444428680021	1.8319000106999195
1007	1	18.0	10.1	2	4.749374483665726	1.9765798982932232	1.201473370166945	2.022411838754877	3.7840099082709613	3.6702151681945554	2.88447324490426
1008	0	23.1	-1.4	1	2.318764597687739	2.107138748204254	1.6804069507163264	3.01320150864145	3.1094889806561907	3.478349685050458	1.7029648713746963
1009	0	18.1	4.4	2	3.2359523011102054	1.9511814563742402	2.954170895406912	2.4345863905939433	5.1761503228996775	3.6067844428316302	1.3855429966431823
1010	0	22.2	5.8	2	5.074095203115792	1.9011472760775294	1.2118113544754108	2.2954313312420855	1.805285313437349	4.462131201383077	0.9950464574477813
1011	1	21.1	6.8	1	4.47070133208971	2.088564409312673	1.0645326470048002	3.2118840080163538	4.39466950339353	4.331854595614494	2.029017645082494
1012	0	20.5	3.2	1	3.4532917999766877	0.7678516454960826	1.7808742867338132	2.722612267034543	2.772645535525	4.033031722778055	1.5726654570738952
1013	1	20.5	4.9	3	4.637769090170164	1.6568182151460706	2.5784256232228833	2.753542468851345	5.016296376117699	2.8610076045691986	1.145501627587392
1014	0	21.6	10.2	2	4.059246639162448	0.5881679348629301	2.3764528742827595	3.8158490395266913	1.9918943819205657	3.4340412104802067	0.9394636138244348
1015	0	23.5	6.8	1	3.708971496450138	1.7089040831308497	1.8035031845807032	3.0805030873896286	2.950543549039673	4.837238085301906	1.1580093730816259
1016	1	23.1	5.2	2	4.658780084332746	0.46892141095101025	1.5178764584899704	3.802056147316605	2.1554131936223793	5.113580603646245	1.1365291914234832
1017	0	17.5	3.2	1	4.23803736296229	1.79717386376906	1.6244686035391225	2.2699387055683387	2.4399366544109187	3.565042745631405	1.0329203727761977
1018	0	25.2	4.6	1	2.509587554104383	1.411276397396156	2.8436925167474802	1.9274089884465828	4.399333074271946	2.4878966879081013	0.8672286991227408
1019	1	19.6	3.8	1	2.980263642349704	2.710124804522361	1.7220907860809456	2.883945612994381	4.8512442900178225	2.8734482367913605	2.037869346149341
1020	0	20.6	4.8	1	5.289722752208591	1.9842846745435603	1.4874953192286888	3.3010239639657315	2.355730251705978	5.58683303986627	1.5881132280716967
1021	1	19.1	5.3	2	5.080135824188634	1.4571589042971558	1.1960605992247622	3.5899913954327127	3.360717989889372	5.143873276352459	2.0966494973194716
1022	1	19.1	12.2	1	3.4261777312194157	1.8816903773853386	1.8291704497225503	2.2488856535978408	4.913757196823903	2.498339105414807	1.2983794932575763
1023	1	19.7	7.3	1	3.1296494758722515	1.7185384682405098	1.7563865857146819	3.506639220840778	3.9835576788553944	4.77962970818832	1.7315934191769038
1024	1	16.1	5.9	2	3.8452769655923578	1.669315145289819	1.6355580723142749	2.500325798532349	3.678243051181079	3.7488581895825166	1.2369621895432057
1025	1	20.6	7.4	2	3.589928856569203	2.150449096272988	2.019841424654348	3.0158420632274106	3.2712602858605933	3.662031920246333	2.1623586961990933
1026	1	18.2	8.4	1	3.1489845247562385	2.0321768285096775	0.6455071881111463	2.8810339769605458	2.565113530903311	4.622625356039849	2.1052610107560286
1027	1	16.2	7.2	1	4.737606962715004	2.6009884952764315	2.2527704379936755	3.3668238607756846	2.174357469730257	3.840695140812427	2.4388003091856634
1028	1	21.7	6.7	1	4.645596005783942	0.4239045426444876	2.734087443887098	2.395668535043042	2.6534375946072903	4.624131433168189	1.7927614914311931
1029	0	17.7	12.9	2	4.343129835267706	2.023078015540021	2.3358174819727315	3.5274690186450406	4.590127114130683	3.993740718521981	1.0775402463032488
1030	1	23.9	5.6	1	3.8467753816870247	1.9170754012672482	1.6236916912051562	1.6912427213462828	2.6768269093592534	3.311300853684311	1.3364159432596263
1031	1	16.6	7.8	1	4.873599569177251	2.542169642006917	2.8136627719317757	4.44794266042184	5.113023176629019	4.570932283860097	1.461623156336489
1032	0	19.0	6.3	2	3.104515368205479	3.6399260597551653	2.585629856108853	1.9324970940554265	5.472244252250494	2.574920789412636	2.4647214662448467
1033	1	23.5	8.6	1	4.712080306896385	0.2602595689088216	1.1409489021966337	2.5542326277574317	2.7544718040040106	3.9500730222724982	0.19012269604129628
1034	1	20.6	8.8	3	3.4531736119873306	1.8930831817676868	1.6682950886404322	2.672009337213233	2.6595767816287728	3.8334657725298604	1.625519804144046
1035	1	21.4	3.7	2	4.204079385714486	2.151199233457696	1.7600490515144127	3.064666259036212	4.5479809423074835	2.515366768769111	3.0569874531739583
1036	0	14.5	5.7	1	3.135264418764378	1.2314872236941308	1.3600608160153551	3.608705144357428	1.431604811643043	4.52054867469951	0.7545142326383395
1037	1	20.3	5.9	1	4.36559267435725	1.228356299040563	1.514492217953828	3.8397392158888923	0.9823768177961072	4.485664231312117	0.7683855275290163
1038	1	18.3	6.6	1	4.936172184061589	0.34702434096128787	1.6721354662016952	4.484173108121031	2.8520078817785515	4.3628491561529135	-0.06866198467448226
1039	0	21.1	8.2	1	3.4356226064821076	1.735648911610062	2.164515609822289	3.218201577621596	4.0773311258018525	3.67153725692616	1.0228433092716296
1040	1	15.9	2.3	3	3.634057901552998	1.5861349566143292	1.7306492961684237	3.462465068977163	2.960847110984643	3.7523443279463704	2.3453039367217605
1041	0	16.7	3.4	2	4.0109862114702715	2.3629169822568135	1.3948203858956627	2.678598979554949	5.122155473124845	4.239870171485416	2.547137463069867
1042	1	21.3	4.9	1	4.891459934156719	1.6893670616503842	2.2796072207250337	2.9934998951064298	4.264374070778914	3.657741416553652	1.1276534311705928
1043	1	19.7	7.8	1	2.583560705373066	1.8933395561672015	2.949272340744725	1.789462946852927	1.7274133407835925	2.1522615864706944	2.1125840324539
1044	0	19.9	8.3	1	6.084691721906131	-0.7236365990061695	0.15477603323325217	4.52284514316376	0.887546182465587	6.297993647410507	-0.11607100193540854
1045	1	22.0	7.5	2	3.168578038091214	1.6191498246218716	0.649212970698277	2.841699061699849	1.204185197217484	3.066884555137637	1.0540452620014573
1046	1	16.8	6.0	1	4.4349785004810185	1.6244219799065798	0.7121918156147644	3.0073244149033154	2.422966128670773	4.319693813543956	1.197112403429319
1047	0	16.3	4.4	2	4.290576184549331	1.439353356446933	1.678035751213676	3.9571560047021466	2.2219116223326947	4.0328685678493	0.029811065092516964
1048	0	18.5	6.0	2	4.587450554207706	1.705974809835863	2.559835010263595	2.9115793067473934	3.1318778397478555	3.290234850441044	1.2211268529229717
1049	0	23.8	0.5	2	2.371039832628947	3.506345163384233	2.257100657346743	3.557823266328958	4.302981330936704	5.004878258602252	2.6334041577937315
1050	1	20.5	8.0	2	4.509735479062757	2.0343968066853932	1.2596134456027595	3.261256591768187	2.482488155997	4.203200961425906	1.2954182941571077
1051	1	23.3	4.3	3	3.86816255838233	0.6759300593109707	1.4828663175993042	3.4783030375186526	1.3201052152813644	3.9360202057012827	1.4376617002284895
1052	1	18.7	6.6	2	3.706816906519996	1.3173172640106645	1.5381095642660005	1.9340915966214667	3.270740644938334	3.102312761933881	1.7047692560973384
1053	1	17.8	8.0	1	2.4930373199649964	3.6827338850531994	2.7290870835016277	3.1700103757252163	4.572327830806299	2.975101990226623	1.1145367155230286
1054	1	24.9	3.5	2	4.607750727995149	1.7282406907282206	0.7894867067609613	3.4951798979361404	3.4715347487240393	4.235481105983013	1.5176398211009243
1055	1	21.6	1.5	1	5.353581517532762	1.6064520135259808	2.0625795307122448	3.9781938161265034	3.9034854491651823	4.386678215315223	2.1158758010027054
1056	0	17.2	7.7	2	5.8668402619356765	0.6605476417532488	2.5467898440501235	5.427011579478926	2.207464702685858	5.802316073619181	0.9388842660960212
1057	1	17.7	2.7	2	4.767005372069527	1.1000736223502265	1.5543167558183142	3.889883394257875	2.8461494726601537	4.836169218852215	0.6515487900997735
1058	1	20.6	-0.3	2	2.957585928590189	1.723576999418098	1.304150915219583	3.284731102589018	2.4607485248345347	3.7858581132363436	0.533313441755563
1059	0	18.7	9.7	2	3.8158181696823443	2.512811098122603	1.4711666214645438	2.707591069318582	2.4881263202072237	3.6474446186963574	0.8253323577092841
1060	1	20.9	10.4	2	3.721388156996208	3.2860544053577607	3.109194910438238	2.9531164803520955	3.964727471418613	4.873411049800397	2.3893820727427375
1061	0	22.1	6.0	1	3.076464848052281	1.3446665825423594	0.913243082973705	3.679184026680669	1.186583960516643	4.421619708809622	0.47334387818878865
1062	1	20.1	7.8	2	2.5788516204237117	1.7148388090356597	1.2871237835618519	2.082985045705594	2.560445420178848	2.086359225155052	0.86984258794066
1063	1	20.3	5.3	3	3.420006569499353	2.8504867498666844	2.8546205849971047	3.6778987233594154	2.766091589146164	4.21465814895193	2.3222202637405402
1064	1	19.2	13.2	1	4.689796590136233	0.43457375395885256	2.00522484512474	3.4613496113665865	3.5423287502132657	5.227894068052814	1.3461818214100991
1065	0	19.4	6.1	1	3.602503089736601	2.216184296321509	1.5297918986953465	4.72818610681105	3.052951294479341	5.395637406154737	1.26028418185029
1066	1	20.2	3.7	2	4.2216096395234075	1.6715500177969562	2.210492265931492	3.1747058336520717	1.8091968860179315	4.111526115774651	1.3816872990110438
1067	1	23.2	5.3	1	4.685009505738359	1.2864906693165228	1.3144809742015284	3.411070674020379	2.236037935488939	4.745978311042856	0.8386933253234203
1068	1	19.8	3.3	1	3.184530978152427	2.864285159646543	1.028001278686754	3.3593304121243674	2.3315192679393837	3.448218998493872	2.0814336918850564
1069	1	14.5	7.0	2	5.767500813897217	2.3635236278328553	1.437906513320332	3.6049641557346552	2.392102752272235	5.005799638538116	1.7751500373790567
1070	1	18.6	7.4	1	3.6440218451784627	2.977876151536336	2.5550794196480813	3.5792550864800132	3.9360866224543254	3.646036150579968	0.44020377331141836
1071	1	18.4	2.0	1	4.159785943644789	2.1773250629866854	0.6803239191496349	4.441948491550958	1.5865320309850903	5.51591530054393	1.2308203016391208
1072	0	24.8	5.5	1	4.156108911498136	3.266187193766895	1.3555014348700154	2.5878374686733734	4.690054637584564	3.4719635085986433	2.212563768077109
1073	1	20.7	4.1	2	4.497405236554493	1.3658092666630859	-0.2133312382688286	3.9214190796167445	3.5510843431059733	4.559570300218586	2.158899412480711
1074	1	21.4	6.5	1	3.132342529398953	2.7843719083837577	3.595954599698545	2.1470222747487626	4.018825619185181	2.211319926517562	2.591020720537121
1075	0	21.3	7.1	2	3.253585433035846	1.7543742839313452	1.9938770950376616	1.8083072363219446	2.6013696547352154	2.6886561852339748	1.8778358116742824
1076	1	21.8	4.9	1	4.094413152607809	1.3172811519463905	1.6806527463220209	3.7514664460443816	0.47083581176538125	3.5767821206959853	0.8244805475835556
1077	1	21.1	11.1	1	5.637431168724987	1.7498726545159433	2.078582024048234	2.7685614418343567	3.1481844686657245	3.142800909998564	0.8758587755284768
1078	1	19.0	7.5	1	3.7349474962847045	1.5671091139160367	1.143239378038412	4.216915825731391	2.114598811358487	4.660752529765515	1.2332082614519855
1079	1	19.5	4.1	1	3.552164774738608	2.702850427479191	2.0141422271303275	2.6686678227692817	5.177454242124709	3.8616654307623004	1.707368533160047
1080	0	17.7	8.1	2	3.9465677634802754	2.724352937343909	0.7215520359660861	3.2282665675836855	1.914285257851372	3.67313041512593	2.5352606247673384
1081	1	24.5	-1.0	1	3.190669504268962	4.25770486822759	2.5625496462166355	3.415185826813622	5.422192998768049	3.1706131448608192	2.569067673462629
1082	1	25.5	0.0	1	3.508812734350257	1.7358199538111876	1.469987545753907	2.505338926349958	3.2418079886207694	3.2626054598810184	1.2428452696779146
1083	0	21.1	5.9	1	4.227536339790168	0.5905775278817551	2.4800717891821584	3.804269276918165	2.3740009575862313	4.697903154877524	1.014728259017065
1084	0	20.9	1.7	1	2.5092283382060896	2.2160461814266608	3.1212059379363826	2.590648238940122	3.7540145879676743	4.225144781259667	2.1987469895476948
1085	0	21.6	7.7	1	2.4553136142889325	3.235004550337229	2.2534849562124797	1.669153660802277	2.888505697326729	3.002312805771448	1.9337883713921453
1086	1	22.3	5.7	1	4.124852386915611	1.4404866053422065	3.124246516077041	1.8519306834234546	3.9235698564743497	3.8535807624940883	2.2281177482241037
1087	1	17.9	5.2	2	4.853345818540398	1.6526499207198377	-0.15490174415564462	3.5162170503649466	1.3422034296824146	5.678446869622159	1.3067265105572314
1088	1	26.6	6.9	3	5.472402771595831	1.775820706796154	1.2110884318905815	4.546768288232599	4.727434104023801	5.121229026523573	0.8298693968249329
1089	0	21.7	5.0	2	3.0573612922550044	2.0737117549033424	2.559545282065486	2.651861760898822	3.5138006496183545	2.7329320161578154	1.5498494318777156
1090	0	25.7	4.6	1	4.010553873876804	1.3762903151997432	1.4947597449677283	2.5634399785023074	4.678092686038258	5.14322757928012	1.0900947243317956
1091	1	18.5	9.3	1	4.0431438196742615	0.572085181135513	-0.14374060467586758	3.058749113442117	2.3332787035186158	3.6933542350549153	1.2899446292194847
1092	1	23.2	5.3	1	3.3684945830802295	1.830139387700164	0.801220395294868	3.2527364379171018	2.6001323351666517	2.610626309068304	1.7444645249412971
1093	1	20.1	4.6	1	4.306760836762474	1.3513827031998282	0.6080011044653861	3.262099306887441	0.8345715217620713	5.07695722941652	0.5367571432691118
1094	0	24.5	7.1	2	2.77994041917569	1.7426611455412409	3.0883820963861073	2.720001451298711	3.574200217035458	3.8476921938332755	1.0521200281856025
1095	0	20.2	6.7	1	5.300375782528093	0.14840912680285245	0.6510932919214518	3.9361736515630144	2.6135521267782966	3.8024707084373603	0.8322840916652673
1096	1	21.5	3.0	2	3.165609387149918	1.7951043451199047	2.533237684921153	3.104821204038939	2.760772857529563	4.109684239954812	0.8515793556460671
1097	1	23.2	2.8	2	3.56025298095304	2.7755297864704858	0.48934538360207736	3.3991255361877157	2.4504104658965367	2.8436989339405065	1.1687613994251245
1098	1	16.8	12.0	1	3.249028847220357	2.379855530950779	2.125496324908916	3.745287697955016	2.3166020015262188	3.1875479312185186	2.0212713159455156
1099	1	17.5	7.2	1	4.444691997690243	2.5322820128757115	1.7043374239679612	3.8857927851036216	1.7131157544820121	5.135851517659509	1.6474527722150751
1100	1	18.6	7.0	1	3.533257747702407	2.2028617034576703	1.214675391311543	2.7609502147161074	1.727487597954629	2.9562500922357726	1.5645371463924422
1101	0	18.4	7.1	1	2.8364120218144366	1.3870350759981172	1.269877559731766	2.511763532836827	2.8720624623623148	3.231139851091937	1.0332100553862156
1102	0	20.6	4.5	1	3.1699137044077093	2.846926411919327	3.6689225671518275	2.8173320025470043	4.068834468776692	2.7480349111146287	2.114230316752236
1103	0	19.3	3.2	1	4.230659785472567	1.410431244054392	0.6613637348621726	3.4730212048873166	2.6558198285373336	5.286252194216519	0.8373173053879963
1104	1	17.6	6.2	2	4.4936469107745936	2.3280210746219145	2.0488429636542183	3.212295135854463	3.5004302497105906	4.8380039961918735	1.4063752350158532
1105	0	22.0	6.3	1	3.0718454143997294	2.5410770265583738	1.7886452423693233	3.3307185484400788	5.992244052844358	3.1321769466301026	2.0985766722436905
1106	0	20.2	8.7	2	4.488573649902642	2.412718512887081	2.3464387764575054	2.9066818654725908	3.646333956528074	3.7009807205711405	1.658819163058058
1107	1	18.5	5.9	1	2.851310638630906	3.925006037133943	2.3902608937691365	2.1809741440751806	3.38607892861887	2.3396279148075747	2.558248401731034
1108	1	18.6	3.9	1	3.453610226107718	1.138455877612874	1.5540217534579597	3.5650836750065844	2.060870489065704	3.7529519174969717	1.9174786652251719
1109	1	25.4	7.3	1	3.5478114967995262	3.745828447503374	3.7052293728111456	2.9972794442871926	5.023645153767536	3.7880075873460806	2.577052368629394
1110	1	22.7	6.8	1	4.249056210950709	2.0095057256960027	1.9168873630737011	2.944117065998256	1.132842257042518	3.8639454895054834	0.7037070767623432
1111	1	22.0	7.1	2	2.939124787817689	1.7918524836554373	3.003108532783112	4.0518458006693	4.122972714177441	3.2332066536734865	1.5628534065917374
1112	1	20.6	4.8	2	2.2096797098281766	3.1606838650096303	3.6168445967878426	2.2773563537839947	3.7481468036031123	2.491702484054978	3.191506528468976
1113	1	18.9	8.3	1	3.983709859523554	2.725655989822206	2.599584633714537	4.281864999984894	3.10878952180264	4.66759696909726	2.430202443774876
1114	1	22.4	7.3	1	5.618991489425718	0.6153737560283696	1.8376295462754255	2.4415272156717482	1.5959987650540302	4.412333928172158	0.3487407345753215
1115	1	17.2	6.1	2	3.766156362769722	1.9891867371404681	0.9703329851092556	2.74265648320958	2.1768593745761	4.039650602207761	1.6445681829217964
1116	1	16.1	5.5	1	5.55904859525777	0.8575912903136831	2.140509845870393	2.694066507217802	2.0554381978102514	4.459025943488982	1.520542051305352
1117	1	18.7	8.8	1	3.2790544375807418	1.3436798956524232	1.9843588555029577	1.800373368354005	3.280735673289067	3.134424568690928	0.7936588372051727
1118	0	21.9	9.4	2	4.586860773899897	1.2614718039585484	1.194975283887943	3.9177377460455243	2.506458973551121	5.519037059360827	1.1515690752297627
1119	1	22.5	10.2	1	4.450624761008796	2.032777392215063	2.689298126955266	2.8145147949820886	4.292540466914924	2.3299643427417562	1.4903804323173424
1120	1	21.0	3.7	3	4.369597643601798	1.0890986354277623	2.7033021956432437	2.7380159733169323	3.2209631118158897	2.6762873921648636	2.0791916475132277
1121	1	22.3	10.4	1	5.64761757314228	1.0030121500763052	0.3137979560005413	3.1873382514749737	1.6260670404367208	3.8602512501632917	1.1520356472486089
1122	0	19.8	9.6	2	4.572343345872718	1.0480551455392118	3.327739300290336	3.7827122770255572	0.2871085303043128	4.026132504621441	0.7192855450433259
1123	1	18.1	6.6	1	2.6002650101589224	3.1147633523207183	3.7268530386082697	3.418304509030826	3.890116817285975	3.5557753207318576	2.331390302031305
1124	0	19.0	8.1	2	5.2166041754375465	0.9568564114919208	2.0103225978817	4.120644678034583	3.464867426222787	4.134115426891183	0.8610674876370308
1125	0	21.2	7.0	1	3.7348612074644	2.8901467028191634	2.2595990239829313	3.5024930320886947	4.10648787378368	2.978782925007626	2.162371759470292
1126	1	20.0	6.0	1	4.442207958636074	1.7500543813544076	1.7903109312159546	2.5379349110332643	1.6032268418101985	3.7237087069768515	1.2139437357895073
1127	1	20.6	3.6	2	4.480334971031762	2.6639264790042887	2.4276509304452016	3.8172642215282666	3.7388831206181825	4.130286348524557	2.189276925255419
1128	1	19.2	8.4	1	4.19250129140245	0.8348088906995581	0.7575518087261086	3.425970932087595	3.215854078457149	5.2430690576025505	1.235655612109372
1129	1	18.5	7.4	1	4.34969988387288	0.9935131010593525	1.552022480625399	3.4174727734445174	4.782548435492789	4.130614913016677	1.127466996861519
1130	1	19.0	9.9	1	4.524991429743343	0.9784191806316351	1.8021844549435968	3.0568070893528416	3.085073259601793	2.7634766298991744	1.1302965122410402
1131	1	19.6	4.4	2	1.7962740972041513	2.2873769151297325	2.5336215215029116	2.0180912351329843	3.461133878650915	2.6934565238668196	1.855477858745113
1132	1	22.1	5.9	2	3.3329664403228216	2.434139145117426	2.947307694546601	2.5824109272295437	4.829698066179891	3.845346284332466	2.072973181434879
1133	0	14.5	5.5	1	3.7878205217637775	1.827084620761666	2.4650634144812127	3.5027029590358487	3.5507021977341586	3.926711408453974	1.8115404276356029
1134	0	22.5	3.5	1	4.010722653419773	0.9451545423459546	1.171515781838874	2.9733082673395748	1.453739173865604	4.046235441474911	1.1541913949455673
1135	1	22.3	5.3	1	1.6756267626723584	3.2733154932824595	1.3626342560671458	2.478059624311217	4.75022473614492	2.5351220625817623	2.232397956639798
1136	1	14.9	4.2	3	3.6386324063800437	2.144017118283216	1.9708817360456756	2.6473678383539845	3.512354109182228	4.02776624858967	1.093345685695323
1137	1	21.2	7.3	2	4.012751711544837	2.0843656837479285	2.454812043709696	3.52677859519859	3.1756382521978317	6.141074573762128	2.211986335851535
1138	1	18.7	7.4	1	3.3934662505910715	3.107772304293492	1.7902233377248251	2.7348025306997714	3.1037946913249668	3.9420513111482163	1.7189156864826332
1139	1	20.8	8.3	1	3.831450742842321	1.6378208846576863	1.656588778853639	2.7355225796725264	3.8168777669133953	2.9385787125467426	1.550722735200051
1140	1	24.4	1.1	2	2.6596312752317885	3.7415237889375943	1.9540706804610684	3.237630461501457	4.1484896971937975	2.6596085582169477	1.9866847828417147
1141	1	21.6	8.7	1	3.2964396585728504	1.5247293241525572	1.264166763775369	3.2062289059269995	3.101883579424602	2.700478167690927	1.864946635095328
1142	1	20.4	5.6	2	2.874051651836107	2.8379309047113574	1.5715817526517506	2.046436882668317	4.288732691064745	3.4802276746445604	2.64213380516657
1143	1	18.1	7.6	2	3.5907016768041964	2.714001727926608	1.811524579190054	3.9736060905054833	4.310415726935225	4.4473584107177615	2.379975548717883
1144	0	22.1	7.4	2	4.3698941640124165	1.6021622971206175	1.8180962628663415	4.248359718868476	3.466990230750781	4.342349796032274	0.6037148595847792
1145	1	23.7	5.4	2	4.028089206951981	1.8783151319370406	0.8586645342589827	3.4332569732005545	3.284450018593894	5.342628887418973	1.1682472842617897
1146	1	14.8	5.4	2	4.681876731462625	1.081813337445717	1.0458100225466525	3.625479264183486	3.7012403471274578	5.289100669933545	1.1649845788634352
1147	0	21.2	5.6	1	2.9966286974252436	1.979091445182783	1.5048050715059509	4.435129619902661	3.4539651974918946	4.047222700792467	1.0081008783510814
1148	0	18.5	7.2	2	4.268266599656406	2.499867647699954	2.7817150140843294	3.2666875343288124	4.3252401226963055	2.9217137421901076	1.8562169606953773
1149	1	20.1	8.7	1	3.5516557958360853	1.5260419156554637	1.7920340103689683	2.5001375419998344	4.4763507877321915	4.497949101294577	1.9472272589864026
1150	1	14.0	3.5	2	5.546376822299031	1.9936074164038546	1.6802274502695664	4.476032212940916	2.7105154357444343	5.086872270934975	0.9245231974247541
1151	1	22.6	9.7	2	3.754847236693165	1.819474774078141	1.5548952123519921	3.8806460831125626	2.9408388361618982	3.750820998084294	1.433250480485555
1152	1	20.0	4.3	1	2.296885463520579	3.5065774727798735	0.8265051446911948	2.7617226049049277	3.2892857845173413	3.0299972867104596	2.481664997033037
1153	0	22.3	7.2	1	1.890077497723004	1.3101294202038545	0.7701340556107247	2.0835399901611247	3.084054100843656	2.104452035836541	2.181774815892512
1154	1	23.8	7.6	1	4.073647037826099	2.3457095303715194	1.9405667966392264	3.147230011521861	3.7483534469659743	4.703605789748034	2.7933860957450163
1155	1	24.5	4.7	2	3.6586399048729517	0.9312557025042802	1.457929619297861	2.0372911376786336	1.619309782096073	3.095010527613489	1.3694026580363479
1156	0	20.0	6.3	1	4.037184404994907	2.2664140944201367	2.1762476722152186	2.628257429033858	1.4864883973307996	3.6976150770947704	1.2605037094680518
1157	0	22.1	7.6	1	5.224340687075902	1.9633116626028944	0.7677315097592619	2.8060681058839267	3.608064067514843	4.884729496437056	1.7105770882927507
1158	1	22.7	2.1	2	3.6672088173846	2.1610783625945125	2.0773540903736727	2.48341856652016	3.587062054052905	2.913981415211468	2.008097045958995
1159	1	15.5	2.7	1	3.306512197140781	3.4846208631646043	2.4272116850541097	3.9375537397362685	2.9832710543243808	3.7405849533029696	1.3580380713804008
1160	1	18.2	6.4	1	4.021901171927859	1.0671897322645485	1.730826054426101	3.080929827034023	4.620710180156718	3.594017322626404	2.8186879232418702
1161	1	16.9	8.8	2	4.731614799166012	2.5488996024678867	2.390649107475948	4.321444265060597	2.6270395337981256	3.209457955911449	1.0157041894417878
1162	1	21.7	7.5	1	4.6682086465428	2.5089575831907895	2.7899586646949808	4.362442722060113	2.9759773181454867	4.953023367465699	1.7174500999726474
1163	0	20.3	7.5	2	4.864157015436476	1.2993403301231188	1.5814919253803146	3.538050310718165	3.0664792449388925	4.377692636606074	1.5544958827777162
1164	0	20.4	1.7	1	4.349645153962133	2.5701763067669234	2.8599457469330796	2.236345648346033	3.1311051931103187	4.035673511598935	1.4998723419172115
1165	1	16.0	9.9	3	4.408385251095433	1.7563253601653752	1.1414006527782277	3.3610105114261195	3.2563260352572088	4.927346628196828	1.657173664673798
1166	0	19.7	4.6	1	2.564918955021069	1.4644633358583947	2.190267011689309	2.5503492268918913	3.2529129667210817	2.600573040659455	1.1558734965056559
1167	0	18.6	3.0	1	5.519777887061103	1.7657225554504388	0.7713047817529733	3.285936060781314	2.9922695296099024	4.3170731580819055	1.2794022332569992
1168	0	21.9	9.4	2	3.0616636059498976	3.101790835565775	2.323700030262567	3.505987058948616	5.052024879866595	3.8082602578885685	2.585632159208289
1169	0	23.0	5.7	2	4.498480505649433	1.2028097458599023	1.9081545987406436	2.322618780702715	3.0799882430924064	3.7460945113305972	0.7966864916776991
1170	0	19.3	10.5	2	3.797714665533479	1.1691925039839317	2.0902331570777166	3.0704165636191596	2.4494644262864567	4.32069038226908	0.9103238966974125
1171	1	20.8	6.8	2	2.855014174257497	2.6278724198111396	2.5129032531311726	2.840896252550822	5.194493961218803	3.292990525415842	2.626740511167225
1172	1	17.2	8.3	1	3.7809157959436313	1.1290019334290569	1.8118967577309848	3.6489465255429625	3.0591777744225332	3.1631850330449867	1.2605570796353422
1173	0	23.2	5.1	2	4.99879480091442	1.6130973431524396	0.44661449563128075	3.1981189025327015	2.0605591118257642	5.10550555172191	0.5537796243294042
1174	0	17.8	4.0	2	3.5942762326138937	2.227328846834766	2.109549273286719	2.982802429933283	6.056011936431364	3.8720755988419286	2.422047075392737
1175	0	22.3	10.9	1	3.221090764355538	1.159811867307496	2.2204038567536717	2.24584237766659	1.691946409401738	3.3031002710629016	0.462378451165141
1176	1	21.8	6.7	1	5.020545059734476	1.9976410765628414	2.219850151158573	3.5692322567278603	2.657774554017006	3.9583686320949214	1.1414583611682483
1177	1	21.3	6.8	1	2.8983455482673666	1.8706603329762923	1.5349566463686084	2.602767217631179	3.547040160873567	4.266008121513791	1.174652372709744
1178	1	17.2	6.7	1	3.0210880582232043	2.385627649457951	1.6438029095308446	3.1009295531221612	2.5748128917453217	3.7607901922853415	2.4861158042387754
1179	0	15.1	8.1	1	4.548593516614851	1.0920114891074526	2.475117037528159	3.0777366156106463	3.01219454654962	3.989077918247601	1.043302937248468
1180	1	21.8	8.7	1	4.109225149593273	3.101652172589924	1.8747824642984643	3.401459526685053	2.9953536635575113	3.8696533553502386	1.7799250293669182
1181	1	19.5	13.4	2	3.9226151187047495	0.9421914543710805	2.1609578622054935	2.8527207103637937	0.6950210949192472	2.727114793213082	0.22292801653769545
1182	1	18.1	4.5	2	2.861961985681842	2.0060837296542715	1.096139297601686	1.9797259153017832	4.1557363692396265	3.2543834233831674	1.7556318362533074
1183	1	21.3	6.9	1	4.437873750984254	1.6735409188708472	2.2128991021400695	2.6602576941202445	3.7077965731203673	2.905089196333317	1.2193533222598072
1184	1	21.2	7.8	1	4.141227500494468	1.844963153000965	0.836842748185906	3.7263714845229328	3.662297502263967	4.3606252538338905	2.0611315921462126
1185	1	18.9	8.5	2	3.7619188538313026	1.704085947419661	0.8059709285624103	4.264400567518651	2.907755415865055	4.687490668417689	1.2419544405593397
1186	0	16.2	2.1	1	4.713884941187505	1.0147560136186426	0.7269995642569067	3.761998692051627	1.9954067451443471	5.388180886135558	0.3118440991137341
1187	1	18.6	7.7	3	2.7398544276781367	1.3341495641530434	3.7287453050322927	2.5504951456607885	3.390932328057786	2.9697048486593807	1.9032998460830024
1188	1	19.4	8.1	1	2.1960794503133414	2.628921575170414	1.861450372612593	3.18779938413347	3.448818300000064	2.3904126920534083	1.9110276115309204
1189	0	17.6	2.2	1	4.391299427013791	2.1498281101358625	1.4032529455983895	2.6816746423838254	2.383742953244477	3.5274732174445695	2.3599876399772515
1190	1	21.3	9.9	3	4.619946067290916	0.13293591209385358	1.5751930013797801	2.766660764102436	3.328274538301317	4.993415675877969	0.42554565671198885
1191	1	17.4	3.4	2	3.9374066379342203	2.3632611959924748	2.0852271201418717	2.709209858981827	3.023185952297973	3.5314677330046353	1.8345270941426606
1192	1	22.6	9.7	1	4.248509048683914	1.9692234056760256	1.226197632615098	3.6846956180577863	4.061420467895919	1.9238613665430506	0.7776456472753079
1193	1	24.0	6.3	1	3.922577868515215	2.785412117442732	2.316907973589513	3.469377926847348	3.206091502654936	4.491911595751863	2.190737223719982
1194	1	18.6	2.2	1	4.298975592410003	2.0815112828146196	1.9521406263459602	3.218175983767494	3.6508673210769023	3.198602857641196	1.7926422053061133
1195	1	19.3	7.2	2	4.343758343090939	1.4614671585455086	2.4918965522950245	2.9556796512046954	3.2431859724501018	2.764173727598573	1.0542705104289132
1196	0	22.4	5.3	2	2.9470665490012067	1.8664304066328004	1.176188412499749	3.9578378167686994	3.332030971975318	5.271209942833512	2.051589068746748
1197	0	22.4	4.8	1	4.320597027346272	1.4862055825513227	1.3695955298131046	3.1882655939273565	2.966161938918839	3.9230674635215026	1.749634877555089
1198	1	16.7	7.8	1	1.9857234484350748	1.6492709203550335	2.9133819584859295	1.8739537467406497	2.0455231076544473	4.482715717193309	1.3413458237720588
1199	0	16.9	3.4	2	3.67142026184975	3.5139559940164187	3.0745201720325634	3.0475928903796334	4.491261826210891	3.8673983038979403	1.913410043357402
1200	1	20.0	5.9	1	2.197898639003517	1.7661286143037433	1.2893758853333273	1.523541640097675	3.8540511192727553	2.5475773058454454	2.1901236848465278
1201	1	13.3	1.9	2	2.878097932560669	1.5996340733859986	0.8901199441920501	3.0134712885531227	2.7177996952834533	4.4303094470810525	1.4488207571332297
1202	0	22.0	1.9	3	3.065925471058603	2.193593914542167	1.934929165847295	2.418787213186167	5.026177862350924	2.809172304710839	3.0480839187492057
1203	0	20.2	2.0	2	2.848894336131422	1.4988654083223527	1.2990003305352769	2.1547320850831557	2.9026673765003617	3.2446186978701657	1.3990288390007368
1204	0	21.0	10.1	2	4.52602930357933	1.2933252566272748	2.173653100449638	3.346155579184109	4.238758123023889	4.687687370131649	1.5375486415269395
1205	1	25.4	9.5	3	5.540492475262808	1.5161028144902606	2.3429606316845693	3.155115323922553	1.3841347337880407	4.4828913006488	1.235857556647423
1206	1	22.8	1.7	1	4.630932435772369	1.5372344391111978	2.1954272350026796	3.9413334693005404	3.1392734638503783	3.4610930364070627	1.5249794153696663
1207	1	17.7	6.3	2	3.902551872630738	2.6920014096002456	1.8603980540399696	2.6824828397363065	1.9953355499214547	4.573853546870959	2.2136395556401607
1208	1	19.7	5.2	2	3.2284772364752135	1.3921348016342507	1.5418368506159812	3.5509424815965036	1.898333924169646	3.670132276653776	1.8557687430304393
1209	1	18.7	2.7	1	4.741759202020082	2.8353788875493473	1.5867526316093614	4.128422896384359	4.3457995934969444	5.493641608562519	2.3825316426813425
1210	0	19.5	3.8	2	4.715797549895654	2.6300789564355935	0.8313072892379504	4.20982751429364	2.965345515524366	4.557341161479929	1.5984033690195574
1211	1	20.4	11.2	1	4.1548173930104975	2.1165844555605253	0.0855817066024478	3.4318732260897096	3.197417408385428	3.372072840165296	0.6637972532364087
1212	0	22.7	5.7	1	3.7702930994040362	2.3256267812871183	1.1654946979339336	2.598879097599611	2.9091087958695208	4.0041166996857696	0.6980836103047251
1213	1	28.4	9.4	1	2.8643060661098554	0.6549107359410276	1.3059436969007607	3.2718806338071977	3.4011878805587115	4.053016094812199	1.180497349150752
1214	1	21.7	3.3	2	3.8197779703408488	1.3874408329563759	1.9230977935847169	2.3053716945541938	3.887245713802146	3.436635625127141	1.2628267300488891
1215	1	19.3	4.0	1	3.356675021050167	1.480401551505694	0.4972028159677442	1.5063707840187823	2.1337420906587816	3.4253351505105023	1.1715656902119589
1216	1	15.2	5.4	2	5.090884136181735	2.009529285215	0.9131898502351654	2.381942199878274	2.9045924530095437	4.2415092598649675	1.7295542817610015
1217	0	22.3	6.4	1	3.3680249210239275	1.4324756714043447	1.9305308256709472	2.645309565364606	2.3624147673240006	3.3318790207041777	1.802811517213412
1218	0	17.9	5.3	2	4.374903634812947	0.743419368203476	1.2570554623845172	2.621911715134468	1.413674627597175	4.440227301220536	1.769994322766191
1219	1	19.5	5.3	1	1.5987435459264598	2.1570003653059033	2.5854128795739455	2.401854070959045	2.518125631159054	3.1982995582274114	1.1344013986580328
1220	0	19.8	13.0	2	4.95451184783003	1.8819778513806045	0.8101762753302655	3.227432832425472	1.2926085863706769	3.836897533749703	1.2998966697335261
1221	1	19.3	3.4	1	1.6846239782413455	4.051906641429397	3.0501129816588817	1.0341674463326176	5.796893573300252	2.6132595408515966	3.3930376144385637
1222	1	21.6	8.6	2	5.070483948190896	1.9101755107774454	1.648077681882782	1.9410808858368174	2.9505687741922078	4.529953228898717	1.2690432701992902
1223	1	24.4	7.1	2	4.390239458977981	1.370721045841133	0.4414893204802315	1.5368227755871091	2.594704503964621	3.093900328891455	1.2256139922276441
1224	1	25.1	5.5	3	5.042003636322097	0.660879476700317	1.383405369072315	4.339641893980096	2.2679975968980695	5.247300013704976	1.6549522759275148
1225	1	24.3	9.7	2	5.514032227833693	1.6044769989439642	1.8018689662413594	3.8476534353196676	3.0169969337364195	3.6439382645926717	0.47978251055804355
1226	0	21.3	3.8	1	4.102092482066525	2.400763742442919	0.3107824755598656	2.8561504392586925	2.337196845641434	3.979364785063194	0.48863581119145283
1227	1	22.6	7.5	2	2.853306215313241	1.8484409033848788	1.724520143104539	3.024847532531478	3.816502550115016	3.4756426132538962	1.0984825552277981
1228	1	22.1	8.0	1	4.256936111469811	3.0556151378380703	1.9834274823284355	2.8434217989629373	2.720562522496985	4.479264758659538	2.330384113029006
1229	1	16.8	6.1	3	4.290158866620597	0.6167136800218904	2.1085700427714116	3.7314893349262586	3.668857562816269	4.968779472429094	-0.10755533264558781
1230	0	17.0	7.6	1	2.702970054916775	3.3111224570197884	1.3250451818741906	1.0901002155554402	4.14087366846429	2.7296137651993257	1.9747101785501489
1231	0	16.8	3.4	1	2.3225100185753313	3.431004542511613	2.6425554468218047	1.206040291362424	2.776443078112983	3.141622091383627	1.8805052684402161
1232	1	21.5	8.3	1	3.9087270899598288	2.4912145222704796	3.5641073031501485	3.1993305863545176	5.481619996053511	3.0495223252807127	2.200422951116254
1233	1	21.0	5.7	1	4.027087063104656	2.3951121097578554	1.7656669649964718	4.191511208807993	3.460392699530095	4.871603136384628	2.014278106957098
1234	1	18.8	2.7	1	2.46383669915358	1.076158613706064	1.4132064337823262	1.7475380661431807	3.7704461304933923	4.605672256511472	0.8536242627886417
1235	1	18.3	9.1	2	2.855091028998976	1.593263262625513	2.5428626719304055	2.268464435185622	5.12378531634518	3.0758077958972816	2.3121941433515247
1236	0	19.0	3.4	2	3.3072458302268286	2.669775203673325	2.15761583434385	2.534298006320551	4.151099283928169	3.27737071166365	1.4908438235937027
1237	1	18.9	3.2	2	4.203479975923952	1.9587422002471335	2.1602663979571157	3.101457175082296	3.0791572015371065	3.706825329973261	2.344154393319707
1238	1	25.9	9.9	3	4.264794458440891	2.6388169327949074	2.4985832648263955	2.2470208646065024	2.6271725431472097	3.0676940770171885	1.8009962653075822
1239	1	20.1	7.0	2	4.23142214404954	2.434368018737218	2.279583307011885	3.3425913906284386	4.6754590185693505	4.076926867794443	1.5282292325597584
